# Supplementary material for: Unbiased assessment of 2-arachidonoylglycerol in cardiovascular inflammation
Source: Sci Rep. 2025 Nov 21;15:41469. doi: 10.1038/s41598-025-28969-5 (PMC12645022; doi:10.1038/s41598-025-28969-5)
Supplement: Supplementary file 2 — Supplementary Information 2. [file 41598_2025_28969_MOESM2_ESM.xlsx]

## Sheet: Suppl Table 1
Supplementary 1 - CB1 & CB2 expression by human peripheral monocytes
Additional information on Figure 1B*
	Pos. Monocytes (%)		MFI (Δ Autofluorescence)
Targets	CB1	CB2	CB1	CB2
Donor 1	99		5707
Donor 2	59.6	73.1	1176	1428
Donor 3	99.7	99.3	4662	3739
Donor 4	98.1	99.9	3543	3980
Mean	89.1	90.7667	3772	3049
SEM	9.83878	8.83503	971.596	813.48
* analysed at 4 hrs time
