# Supplementary material for: Unbiased assessment of 2-arachidonoylglycerol in cardiovascular inflammation
Source: Sci Rep. 2025 Nov 21;15:41469. doi: 10.1038/s41598-025-28969-5 (PMC12645022; doi:10.1038/s41598-025-28969-5)
Supplement: Supplementary file 3 — Supplementary Information 3. [file 41598_2025_28969_MOESM3_ESM.xlsx]

## Sheet: Present Genes
Supplementary Table 2 - Present genes
Additional information on Figure 1C
Timepoint	4hrs						24hrs
Condition	Ctrl	Ctrl	Ctrl	2AG	2AG	2AG	Ctrl	Ctrl	Ctrl	Ctrl	2AG	2AG	2AG	2AG
A1BG	116.837	79.0669	72.1209	5.25975	65.639	46.6763	96.8828	59.6503	70.7173	91.8817	28.8903	45.0475	126.641	22.0486
A1BG-AS1	17.9692	25.6729	20.5653	1.51315	1.32732	31.8532	27.0067	38.6213	23.0185	10.0757	1.1496	26.1118	29.4695	19.9406
A2M	2.007	1.20911	2.017	2.007	1.91885	1.20911	9.34458	10.8986	15.027	18.0474	5.58091	2.017	3.25729	3.45297
A4GALT	77.6102	10.7742	23.9675	1.74277	2.10588	10.7372	16.2287	2.55312	7.0388	12.0531	30.4985	25.2625	11.3138	170.048
AAAS	36.9392	20.3717	73.2944	47.434	38.1214	35.9182	72.1767	75.0441	38.9714	75.8248	167.368	21.3642	37.7386	43.8275
AACS	42.7067	22.6776	62.1469	24.3434	47.5217	21.1679	16.5083	25.6528	41.5731	3.32657	16.5428	54.9916	19.2361	6.91033
AAGAB	472.914	313.451	378.664	95.936	378.938	315.919	421.95	119.48	314.892	155.233	167.069	392.817	272.133	300.52
AAK1	335.806	199.526	307.592	293.632	393.685	327.808	525.821	392.805	497.405	501.286	872.207	547.895	547.291	669.27
AAMDC	8.62196	12.1073	11.3305	5.0027	1.45446	3.20204	15.3997	21.1603	11.4544	2.91118	27.026	127.389	18.0678	36.8727
AAMP	145.609	255.339	223.502	224.541	198.443	253.526	164.754	187.852	176.049	209.044	81.0536	88.1137	171.486	122.339
AAR2	61.3776	75.1366	58.5445	50.724	71.1484	19.8715	69.3232	36.737	47.0415	104.199	93.6438	25.9512	30.4748	38.9337
AARS1	173.882	123.009	194.674	343.03	214.72	93.7377	75.7493	103.02	102.685	168.054	102.774	19.5334	26.9324	34.1938
AARS2	4.31811	1.32283	2.42023	0.939558	4.53811	1.32283	28.2169	16.6629	16.4402	10.8277	61.0578	37.6555	15.3437	9.67862
AARSD1	27.4138	18.9114	2.20014	1.38508	17.313	10.6093	48.3668	14.3031	12.1988	9.48374	1.03929	19.2393	1.38508	0.983131
AASDH	29.9929	26.3833	16.6329	17.8756	5.76452	9.01871	36.3007	46.4329	45.8459	129.584	40.0631	20.7782	22.4556	69.1551
AASDHPPT	75.9489	64.7975	55.8178	21.7917	12.2237	55.7133	73.2983	79.3461	54.0911	82.5979	14.8808	25.6474	23.9531	46.0881
AASS	10.2605	1.0443	0.932317	0.864016	1.18875	11.4219	12.0686	25.9418	27.3993	47.5497	19.2807	62.5553	58.8953	94.8744
AATBC	5.47846	5.94972	11.7161	7.15219	6.58131	29.3727	210.499	95.9994	14.9	36.5542	49.8037	27.1812	15.7232	28.2918
AATF	109.798	89.47	133.527	155.717	105.058	129.138	79.2837	87.685	136.194	62.0841	107.69	159.309	125.011	168.046
AATK	132.314	173.549	309.109	168.251	326.042	237.362	33.0124	80.8076	30.2165	134.944	21.2145	2.69091	35.931	5.21522
ABALON	1.57637	9.43012	12.1	54.988	18.7211	8.81719	50.1537	1.77182	5.96364	1.03629	13.8207	26.2004	1.57637	36.6001
ABAT	29.6192	17.1345	16.8765	1.42524	0.690486	8.13365	61.9353	45.2051	33.558	14.8345	0.796774	7.44087	1.42524	5.83496
ABCA1	159.55	494.852	104.321	450.83	209.085	312.509	316.204	246.764	123.157	308.836	608.908	1165.51	509.884	1113
ABCA10	1.22362	29.7291	1.11465	25.2937	0.63235	1.15946	1.22362	33.7325	1.15946	1.11465	1.15946	14.0907	1.22362	0.63235
ABCA13	0.555375	1.42555	1.76236	9.32774	0.841411	7.27615	7.3265	31.2809	1.42555	1.76236	1.42555	1.76236	0.555375	0.716701
ABCA2	0.798821	4.22556	2.31883	1.03204	1.69076	3.72514	35.3334	4.09968	4.62969	2.31883	0.319301	2.31883	0.798821	1.69076
ABCA5	19.5272	39.2272	10.7016	28.3256	6.49121	47.8823	1.09623	20.1101	6.29726	1.71849	1.82411	56.8167	35.5829	8.19716
ABCA6	1.47658	8.98688	15.8795	28.615	1.03308	0.905449	1.47658	1.06685	12.5033	2.28163	0.905449	0.849992	1.47658	14.0461
ABCA7	1.6459	1.31062	4.05836	1.6459	4.69748	1.31062	35.7621	53.3613	41.626	42.503	70.5765	13.5194	52.0892	9.76807
ABCB10	2.96773	16.2252	3.93882	2.96773	1.49365	2.86074	48.3621	52.5151	27.7659	13.3769	0.980836	10.2882	2.96773	2.80491
ABCB6	1.05133	1.94091	0.253858	10.8661	29.4632	1.94091	7.34246	1.93049	12.0609	7.49574	1.94091	5.43082	1.05133	1.93049
ABCB7	71.8816	35.5665	190.308	6.50393	1.34038	18.5105	16.1842	95.509	16.097	6.3102	36.6669	59.4343	51.3563	38.5922
ABCC1	29.9144	31.3006	36.753	64.0879	71.0301	64.3856	85.4081	83.6467	213.386	95.7012	93.1592	171.47	244.669	207.301
ABCC10	53.6055	8.5191	7.60642	1.42548	14.1484	49.3528	147.121	46.9084	79.2425	74.6548	11.3193	66.5147	33.5458	37.5201
ABCC3	60.0888	49.5015	67.3724	32.4019	23.8844	36.9721	203.838	356.036	268.596	432.388	90.8022	50.0971	112.471	89.6977
ABCC4	2.89225	21.1541	16.1794	2.89225	1.60351	1.70506	26.9326	9.93555	10.5953	27.2323	1.70506	0.742321	2.89225	4.10386
ABCC5	28.5975	1.02989	27.692	0.903051	8.23212	16.521	158.373	310.293	191.283	432.464	283.636	15.5074	225.706	38.6803
ABCC6	0.696913	0.984537	1.40585	8.10341	2.57238	4.91834	4.32643	2.57238	5.75305	23.9003	7.93609	1.40585	9.04854	33.8145
ABCD1	108.451	38.6012	47.2072	79.5195	25.0434	32.7998	16.3092	64.0392	37.6585	15.6529	46.7164	74.8495	15.8368	23.8443
ABCD3	16.6331	11.0352	69.1601	25.3339	20.7888	29.88	55.7941	40.7897	63.1674	24.9849	10.2637	4.93693	9.09278	10.8072
ABCD4	30.0511	59.1523	32.5184	25.5862	27.619	85.9723	38.9325	50.2882	77.4044	40.2106	5.94775	45.5466	78.2114	43.5968
ABCE1	36.9577	56.0132	130.624	89.765	80.9761	15.9113	61.33	290.623	55.5904	199.794	34.7313	1.35328	8.45729	1.13072
ABCF1	570.814	611.18	580.435	981.045	827.31	686.04	476.078	615.41	419.801	433.077	570.156	485.291	376.44	335.674
ABCF2	96.1078	56.7195	68.2103	69.8493	69.7626	62.5031	19.4233	83.418	86.2408	47.1367	30.1451	42.6049	70.6839	22.0242
ABCF3	13.1131	26.9327	42.6416	36.1409	21.7577	46.5731	47.9854	58.7648	33.724	10.8923	13.4883	36.9922	25.0898	18.0707
ABCG1	25.4878	135.252	105.472	39.2471	37.1265	62.2199	17.9363	2.43259	3.75565	1.83102	29.8143	108.611	52.518	146.181
ABCG8	0.775265	7.92743	1.44847	33.053	0.929122	20.267	11.4305	9.01159	0.958449	1.44847	1.47464	12.6766	0.775265	13.0859
ABHD1	1.09051	1.75913	9.55543	1.40888	11.666	37.1979	18.6171	0.764375	1.75913	3.66123	1.75913	0.681971	7.07943	8.61248
ABHD10	3.29656	2.78355	8.65998	1.07593	1.15459	1.68269	58.162	86.7874	45.3107	51.9841	44.0118	16.2274	45.2783	21.6819
ABHD11	25.1973	13.207	8.16605	13.7949	11.0588	5.17465	25.4946	24.1094	29.3996	79.7863	38.2158	12.7515	8.66463	20.6373
ABHD12	314.593	249.52	396.364	108.916	235.298	249.823	631.708	619.679	284.17	386.577	223.786	139.327	183.142	86.4396
ABHD13	56.397	32.6404	44.3799	24.5423	48.4149	45.7014	33.304	46.6642	53.6933	50.2162	41.0731	38.9815	71.3666	33.5584
ABHD14B	2.4724	16.1867	7.44909	6.38843	2.56574	13.4049	34.5344	49.7705	3.68514	15.6979	2.73727	3.10186	4.01261	2.56574
ABHD15	32.1576	2.64262	8.81197	0.738526	3.86772	4.65933	8.02333	3.99413	14.3389	18.877	12.2893	5.50406	11.3867	15.4666
ABHD16A	445.092	487.354	468.66	192.71	245.697	263.383	278.329	298.973	247.743	274.725	251.104	267.445	334.484	232.919
ABHD17A	424.543	264.692	374.25	225.681	344.468	356.881	614.974	485.536	472.045	437.306	358.088	322.28	270.996	274.532
ABHD17B	82.9737	97.9121	101.71	51.4535	32.1981	36.3439	15.7236	24.2985	71.4099	280.59	9.58595	2.17771	36.2872	33.1797
ABHD17C	5.23257	9.17919	7.92193	24.5922	1.90896	22.2534	1.0575	1.90896	0.924825	0.958528	75.4139	184.904	104.693	539.514
ABHD18	32.8961	69.1044	40.8199	70.3841	172.69	54.6185	45.8582	10.9504	32.8216	66.7324	113.032	58.9253	131.877	163.556
ABHD2	269.414	156.103	265.862	35.5105	138.277	96.4317	997.387	496.605	752.851	1149.64	326.41	155.277	387.671	240.905
ABHD3	4.44779	11.4358	17.4281	2.24724	12.7585	10.0815	125.557	35.1348	64.5513	30.0496	17.2207	37.0116	102.121	29.7617
ABHD4	39.8969	17.4712	138.811	109.323	36.8356	43.4883	23.3777	51.6251	103.807	7.25269	101.321	141.878	78.3733	91.5374
ABHD5	172.057	82.081	122.425	45.2477	57.1066	56.8119	167.919	131.051	107.592	118.776	193.064	126.277	74.0959	107.838
ABHD6	46.0549	11.6637	47.8522	1.15625	1.21676	14.1383	34.0302	69.3331	21.9071	111.874	24.4084	6.07912	48.6588	35.4166
ABHD8	50.7085	22.5127	106.13	1.16141	7.8829	1.36092	56.505	25.948	89.2665	95.8523	81.6609	9.47004	67.1132	22.066
ABI1	204.504	383.885	191.982	552.12	286.094	340.214	213.6	280.082	242.462	327.399	343.822	459.015	451.431	550.064
ABI2	127.815	14.7689	94.0822	9.81557	55.4021	48.5743	27.5129	30.752	119.494	54.0724	68.6818	38.8606	170.571	61.4793
ABI3	58.0031	89.3157	114.448	18.2781	108.554	66.306	241.529	64.809	121.648	117.536	12.2421	12.8908	34.4418	14.922
ABI3BP	0.753779	1.00025	0.587802	20.4508	2.2564	8.75212	0.753779	2.2564	1.00025	0.587802	1.00025	3.42952	0.753779	2.2564
ABITRAM	1.22949	11.5285	5.95409	1.22949	2.33446	14.9459	22.8979	2.33446	10.7559	11.0265	0.819898	6.61153	43.8991	63.5659
ABL1	114.091	62.9513	149.152	20.3111	38.6494	60.4414	113.863	94.1336	93.1331	43.7734	75.3614	112.984	101.21	71.7368
ABL2	140.993	128.663	184.94	662.294	99.4393	148.871	39.6743	142.077	124.559	75.3989	357.339	285.659	230.123	403.095
ABLIM1	1.65613	2.57116	2.78179	14.1738	5.11082	14.8952	2.30871	4.35332	0.444086	2.78179	12.9819	2.78179	4.07409	4.35332
ABR	255.543	543.741	252.06	274.221	331.39	697.09	341.561	314.242	410.141	292.614	69.4132	367.012	450.84	316.713
ABRACL	71.3184	92.1552	113.463	218.035	132.35	111.173	180.514	197.874	249.006	192.453	234.581	185.819	213.197	251.988
ABRAXAS1	29.7352	74.4578	24.2225	27.2564	59.7118	57.2604	27.2855	12.6954	38.3511	91.8333	2.94689	4.77779	21.789	16.8552
ABRAXAS2	45.222	48.8715	44.7482	9.22467	5.71205	3.44671	27.7036	43.5033	82.4091	47.9495	47.2728	54.0055	56.7819	57.1047
ABT1	146.675	246.59	95.6911	122.426	66.1244	287.93	64.1064	71.4866	287.64	67.3952	3.03774	72.5529	53.8931	86.7643
ABTB1	100.602	60.7665	54.5523	3.97992	74.3075	32.8726	120.72	43.3189	32.2803	38.169	79.6389	115.555	106.242	23.005
ABTB2	1.58674	111	10.1684	830.246	17.3057	114.407	2.46261	20.8499	0.667673	2.75019	48.2812	124.037	126.186	93.4251
ACAA1	169.312	160.915	192.585	141.666	128.609	175.871	123.713	146.216	222.307	236.464	73.5193	68.8938	155.875	141.549
ACAA2	159.195	65.9157	136.991	33.5211	58.9997	75.3272	96.0686	225.88	88.1412	110.761	122.614	66.7127	104.673	35.6778
ACACA	0.986867	3.23415	10.5697	22.9497	2.41985	1.95509	22.9742	63.7232	26.9977	20.2492	3.00803	0.502906	0.986867	1.0306
ACAD10	17.6006	9.63226	5.51822	2.22317	0.539399	7.71959	2.22317	24.8503	21.9293	8.45738	1.0587	17.6167	19.8447	13.1681
ACAD11	5.46446	11.5809	15.8076	42.8036	1.10816	7.85339	52.8474	50.3529	21.5657	16.7359	11.5998	11.9523	1.84061	40.7692
ACAD8	17.595	6.11977	4.19186	16.7059	16.6252	10.7901	23.2041	28.9155	57.8976	77.0947	35.1001	28.8011	19.6745	36.3903
ACAD9	91.901	31.1418	35.0521	64.6034	49.8319	67.827	60.284	49.5547	88.6933	89.7921	44.2987	43.7879	23.1873	72.3285
ACADM	7.26159	43.3711	96.8691	37.9204	32.7139	14.7573	74.7355	21.3368	76.8562	15.9069	15.5694	18.8589	37.2157	35.1147
ACADS	42.7339	33.0561	53.6769	3.92885	12.6496	4.06624	67.963	72.7798	43.6375	101.805	67.2099	12.2933	34.5483	10.1169
ACADSB	1.54884	0.429515	1.12738	1.54884	1.33335	4.69777	1.54884	6.46611	2.37246	1.12738	20.4859	36.1773	26.394	12.5194
ACADVL	519.965	259.472	379.172	266.875	325.988	337.314	341.965	245.803	405.732	277.357	117.168	128.267	87.6813	139.878
ACAP1	1.37398	6.40672	47.796	1.37398	13.9214	3.22743	60.7739	7.71419	3.82011	12.2089	66.398	2.27413	45.7135	6.51749
ACAP2	304.415	310.849	323.021	257.927	308.333	301.207	381.77	290.252	304.329	393.47	578.231	449.699	549.661	588.817
ACAP3	25.6049	19.5541	25.8814	44.9181	65.3167	14.5864	15.6859	17.8548	33.9021	43.1374	19.586	4.84975	10.498	6.91398
ACAT1	54.25	7.96708	88.5137	2.10844	10.2502	15.9627	35.9952	17.9134	41.1134	56.2838	16.1674	2.41936	20.5315	13.6631
ACAT2	20.1962	134.726	113.517	188.227	60.2565	42.2078	51.4694	54.9053	34.3902	2.60413	49.7083	420.361	49.6827	43.4672
ACBD3	269.738	231.777	226.324	188.891	240.895	250.986	265.81	314.848	258.99	342.995	252.915	217.97	281.354	207.715
ACBD4	5.67894	0.950277	2.5873	0.521686	6.40712	2.77161	7.69172	26.4661	13.7785	2.5873	8.77239	22.6433	13.9702	0.77964
ACBD5	74.761	53.8375	85.1914	69.1858	89.2843	86.864	95.7268	60.7452	94.9719	67.2702	71.8034	68.4809	64.408	84.0091
ACBD6	1.37495	7.18588	4.84749	14.2109	60.7609	18.3712	37.3435	4.70501	42.5899	14.4873	0.868793	2.76827	6.69448	4.70501
ACCS	37.8352	19.3332	13.3277	4.24803	25.6887	8.52184	4.24803	14.9756	22.5944	26.0437	0.779147	0.856078	4.24803	0.352922
ACD	48.2306	18.4676	23.4835	1.21842	1.87275	7.37231	18.9098	18.1639	17.1614	40.025	23.9821	23.2666	50.4251	59.786
ACE	0.835445	2.01114	4.86511	1.07936	1.04749	2.01114	13.6144	19.0493	19.4403	22.3692	2.01114	1.10502	12.881	3.93415
ACER3	106.345	84.3955	56.406	110.516	596.816	106.45	73.0182	4.70476	93.754	87.9146	117.139	103.904	114.97	440.884
ACIN1	308.513	453.703	454.552	435.698	462.137	409.397	410.044	395.058	443.442	370.496	274.692	308.697	410.497	310.426
ACLY	229.551	105.548	112.202	88.288	84.9418	135.543	176.267	225.714	156.792	256.897	216.435	167.514	135.902	181.435
ACO1	1.17945	29.6782	13.6145	62.4753	28.867	2.09308	92.4401	99.7506	88.1973	52.5373	229.659	112.978	184.72	55.9421
ACO2	148.714	201.716	246.969	224.348	133.239	185.062	206.448	218.384	206.631	158.751	132.283	147.156	148.141	179.885
ACOD1	2.34144	47.6638	0.703714	1082.1	62.3047	30.1033	1.18301	1.69319	0.860103	3.77796	146.889	538.546	60.4793	401.262
ACOT11	0.989117	12.7444	1.38769	1.27789	6.21718	1.60502	14.5835	13.6433	24.3169	121.682	1.10059	1.38769	29.6981	2.48619
ACOT13	41.0319	110.008	67.1724	91.6603	105.156	71.2007	145.145	80.6974	262.708	168.464	44.0351	90.7788	165.988	158.944
ACOT2	28.1414	30.9601	37.0545	4.59238	25.4338	17.3686	142.516	38.2038	18.0129	25.691	38.394	30.8595	20.1915	12.0199
ACOT8	33.0191	14.8128	23.1228	34.817	6.88551	3.73103	54.7709	36.8456	37.096	257.611	63.9655	2.28499	2.08274	23.0288
ACOT9	242.114	190.115	255.202	359.722	392.434	251.4	133.18	137.579	212.399	161.847	263.24	196.879	230.388	217.734
ACOX1	328.439	281.48	264.018	196.258	289.879	154.993	185.79	130.294	166.778	346.673	398.068	153.173	241.852	264.363
ACOX3	20.6296	18.4169	32.5045	11.9698	41.67	20.5655	44.0362	39.5192	74.8199	35.2074	13.7035	15.6174	35.7121	10.2021
ACP1	100.653	67.356	73.1649	58.6264	28.0094	85.0947	62.5342	189.619	48.7005	128.506	56.2341	32.1725	42.5376	37.3356
ACP2	162.611	102.304	79.6973	76.8158	32.492	78.2011	140.933	269.957	88.1027	289.957	436.008	229.261	174.572	318.924
ACP3	24.028	1.24405	1.82196	0.899266	0.575979	20.8635	31.4023	30.335	18.897	83.1415	1.24405	1.82196	0.899266	9.21311
ACP5	721.513	458.695	888.782	128.083	434.675	535.421	1905.67	1561.71	596.223	1280.93	163.276	67.7299	135.759	52.958
ACRBP	2.2486	29.8326	11.2861	2.2486	23.587	3.75709	10.4695	0.744111	1.03053	3.11352	1.03053	0.57995	2.2486	0.744111
ACSF2	13.176	9.39992	16.1059	1.90204	11.5209	1.03316	26.5676	16.9069	16.4069	28.2106	7.94792	0.985264	1.90204	0.516489
ACSF3	5.663	5.50646	15.8188	36.9656	16.5956	24.2717	60.6883	25.2561	13.7899	27.2749	42.6789	7.41047	6.19155	23.7514
ACSL1	279.27	1488.21	248.422	4066.58	1211.44	1777.35	117.114	170.415	91.9667	216.849	549.908	1204.78	1005.76	1381.19
ACSL3	119.059	72.3414	181.462	162.452	73.4766	104.63	80.1081	127.85	180.222	51.1623	172.414	235.24	151.796	215.74
ACSL4	216.078	173.414	253.828	364.657	114.535	268.877	138.147	217.766	243.809	61.7201	384.833	1247.01	401.906	827.851
ACSL5	170.123	262.274	124.9	1124.97	225.175	276.699	44.2252	112.786	52.4019	60.1544	430.29	528.227	193.33	363.415
ACSS1	10.6641	77.3951	7.18182	23.6676	30.5289	15.1621	121.252	119.21	26.3215	21.8175	1.73283	15.38	1.74892	0.812625
ACSS2	47.0223	22.9006	52.1161	2.15981	11.4853	33.2518	150.841	50.408	31.4865	32.761	101.904	152.589	159.491	110.228
ACTA2	1.16285	2.12464	8.95574	1.16285	4.95624	2.12464	42.4114	18.4257	7.33479	21.8755	6.53781	0.479378	3.77453	0.84433
ACTB	5476.1	5427.13	5281.49	6378.53	4641.7	6135.02	5033.12	7030.75	5889.67	7415	8109.42	7170.16	9045.61	9033.5
ACTG1	4480.21	9033.53	4355.78	8217.21	5054.82	8918.24	2759.72	3956.31	2954.34	3140.12	1926.52	4667.91	4513.17	4089.16
ACTG1P20	6.17905	7.66411	10.4203	5.76202	70.1902	14.4782	15.228	4.14197	17.3654	42.1441	2.03665	0.495797	7.23832	1.7082
ACTG1P25	1.06255	0.774586	6.54063	39.81	15.4485	15.8143	1.64907	31.9069	6.95255	1.15666	19.068	10.0562	23.2804	1.87983
ACTL6A	15.4034	1.1048	2.6087	0.518834	0.668748	21.7506	10.468	45.4035	19.833	60.6886	1.69981	2.6087	9.68358	7.53502
ACTN1	987.565	1447.55	1109.95	1442.1	1097.56	1407.26	495.378	497.346	430.448	377.758	1470.43	2354.65	1827.58	2025.14
ACTN4	1170.91	1838.15	1641.6	1156.21	1222.61	1651.83	1356.2	1166.46	1041.31	759.204	854.816	1634.59	1472.01	1244.27
ACTR10	195.442	145.374	156.537	86.5298	105.738	126.702	135.93	106.846	155.83	71.1117	118.309	290.396	147.72	182.773
ACTR1A	187.154	201.682	209.178	229.14	246.533	219.907	191.618	230.344	205.463	137.527	234.476	320.699	260.018	188.956
ACTR1B	144.166	164.64	99.8622	169.514	172.653	100.169	302.456	239.929	201.961	311.569	166.788	124.75	75.1572	100.58
ACTR2	2488.99	1957.66	2547.25	2826.03	2627	2419.7	1656.8	1650.15	2139.19	1849.49	2735.65	2246.75	2378.7	2761.95
ACTR3	905.785	1276.46	1150.93	2114.88	1105.83	1325.05	757.313	907.526	994.708	866.166	1191.28	1378.99	1381.54	1815.69
ACTR3-AS1	0.482284	3.95876	0.726423	19.3157	11.0043	3.95876	6.73654	0.721022	3.95876	8.44972	3.95876	4.2383	3.91366	27.757
ACTR3B	3.8619	1.54324	20.6338	0.780486	1.00227	1.54324	3.02828	24.3026	33.0314	6.67066	1.54324	0.828356	13.3004	1.00227
ACTR5	3.20539	20.3461	20.1406	3.20539	29.3897	28.0259	174.117	26.0906	55.1991	24.8046	4.73089	21.5658	83.236	17.732
ACTR6	25.4594	35.1162	20.284	4.65327	1.32456	1.46402	13.9747	51.3878	23.2491	16.1418	42.7972	75.0432	30.8976	28.6049
ACTR8	33.0807	39.0033	23.5142	35.3351	120.285	19.8665	27.7087	2.32856	26.0471	27.9942	43.5316	30.4235	27.1262	100.574
ACVR1	51.7105	108.045	74.7436	129.147	122.607	80.399	52.8893	20.5748	84.8591	41.2395	60.5108	133.521	126.286	236.565
ACVR1B	83.3716	72.771	95.0279	65.5847	102.95	128.306	88.0053	88.7582	128.465	54.9728	199.721	481.051	497.836	314.996
ACVR2A	177.286	144.176	257.004	179.224	151.814	162.951	37.0714	32.8137	36.6891	9.78208	9.16894	19.1357	6.70959	8.47102
ACVR2B	5.08019	4.08745	13.3184	5.52687	1.5482	18.9178	29.2131	101.358	15.3544	41.5533	51.3225	20.2029	74.2893	59.6006
ACVRL1	1.29132	1.47976	0.852391	3.33663	1.68322	1.47976	1.29132	22.5971	1.47976	14.0438	111.559	14.9076	64.9686	8.07723
ACY1	1.02452	2.30866	0.357209	1.02452	1.18358	2.30866	5.56518	33.0038	2.30866	10.867	3.55203	7.98916	7.48241	1.18358
ACYP1	1.8929	8.06749	7.59498	10.5026	7.12012	10.6681	35.6234	3.0324	23.5708	8.73021	1.62564	5.36268	4.65654	31.3199
ACYP2	14.686	7.43614	32.7208	29.2156	4.33443	19.2809	9.32243	64.9035	10.2241	46.6903	20.3419	1.44949	7.4549	6.93317
ADA	310.854	863.262	365.615	3833.22	899.547	732.927	102.972	230.719	143.119	205.83	758.034	669.637	559.434	717.088
ADA2	448.953	357.009	384.94	470.576	576.663	405.585	927.458	793.283	224.921	786.047	122.795	27.5796	20.4103	22.1241
ADAL	4.63459	10.8829	23.8274	3.85033	1.84857	2.19295	12.5545	19.0899	63.593	27.3888	2.19295	2.04067	14.856	8.8707
ADAM10	427.833	323.11	784.185	358.597	258.218	279.049	456.23	413.32	676.66	262.446	770.519	772.625	671.615	923.769
ADAM15	177.815	378.721	163.708	167.296	220.173	382.543	191.622	111.713	106.73	184.667	3.60351	7.63088	9.77485	10.1786
ADAM17	38.7265	132.424	104.751	230.544	206.675	99.3058	43.1213	13.5082	22.2523	54.2823	111.968	34.3232	85.1053	144.371
ADAM19	78.5413	172.144	106.789	125.84	85.2865	252.93	1.80377	3.9144	0.745977	0.92072	64.2731	152.205	117.098	55.3261
ADAM28	71.4745	60.8033	58.8947	74.3965	43.3916	64.9729	211.31	478.906	224.561	286.468	82.2578	72.7981	64.9452	55.309
ADAM8	1023.13	1239.24	1054.9	1260.57	1158.97	1336.74	142.808	145.655	179.957	127.4	467.434	829.499	756.552	749.196
ADAM9	140.262	158.625	162.314	193.885	166.642	97.7961	85.7239	142.285	248.387	151.16	300.854	321.985	497.269	318.672
ADAMDEC1	2.42611	55.8803	25.9682	347.348	75.7766	26.5861	258.094	263.913	180.666	136.34	1334.81	1139.79	1647.23	1177.63
ADAMTS10	8.93868	6.22157	2.35407	0.90325	1.1254	0.417892	7.71014	35.4748	12.4069	54.7649	7.0725	2.35407	3.66486	1.1254
ADAMTS14	1.07314	0.984167	0.626823	1.07314	1.51053	0.984167	1.07314	1.51053	0.984167	2.8043	257.415	119.468	198.55	123.393
ADAMTS4	2.56147	13.2027	0.765369	6.6186	6.0025	14.5489	2.56147	12.7073	2.7553	17.1207	3.0699	14.8851	37.4146	7.20101
ADAMTS7	1.92199	16.6378	12.0861	1.92199	1.23275	2.77491	1.92199	1.23275	0.543662	0.776328	0.543662	0.776328	1.92199	1.23275
ADAMTSL4	224.411	39.6473	181.491	1.67975	37.5014	30.8051	301.105	44.8883	76.2901	111.083	333.753	123.667	273.981	157.462
ADAMTSL4-AS1	42.9816	5.41331	21.3689	13.5445	21.9893	12.1957	1.49768	1.87301	8.03357	3.50899	27.9713	12.8706	17.0148	21.1039
ADAP1	131.656	109.573	134.838	247.955	204.045	188.424	107.468	190.998	68.8839	132.286	362.356	136.256	146.893	105.931
ADAP2	1028.11	295.123	716.318	89.1098	464.041	442.61	704.719	376.161	516.004	591.447	560.694	338.491	585.357	360.1
ADAR	279.871	308.158	383.61	1058.55	434.969	516.731	240.778	363.688	491.997	322.232	280.6	287.002	308.179	432.872
ADARB1	11.684	42.2561	2.42511	29.4177	6.67421	20.6955	34.6846	42.5029	18.8842	39.0584	44.4626	485.792	61.5915	243.764
ADAT1	61.4304	82.4753	25.7095	54.4201	62.9951	66.2162	17.2037	25.6274	110.649	49.068	5.47921	43.0245	57.569	40.4584
ADAT2	1.26468	1.55804	9.41044	37.5797	27.5158	35.7116	36.3113	26.5208	6.93656	11.5382	36.7107	3.91858	8.21011	7.33553
ADAT3	24.4731	11.225	31.0103	93.8528	18.7921	7.42176	25.1874	26.556	45.0947	19.443	96.572	25.5324	6.27122	35.5963
ADCK1	2.99966	5.16522	0.533478	0.652683	2.37663	1.56122	27.442	2.37663	2.15589	8.11475	1.56122	4.66886	0.505191	2.37663
ADCK2	87.6495	38.7724	73.8028	3.4675	21.6176	51.2711	53.1094	39.4967	10.7887	17.3524	45.077	48.1934	59.8938	17.9543
ADCY1	14.9365	0.938934	1.92877	0.351007	1.57314	6.84633	5.99238	45.7739	0.938934	58.6771	56.3399	1.92877	10.8238	1.57314
ADCY10P1	8.17598	5.96668	1.46794	0.688483	1.3716	0.721388	0.688483	8.31451	20.9194	1.46794	0.721388	34.2588	16.7608	1.3716
ADCY3	2.27913	35.9335	12.3235	157.698	11.562	31.6781	53.6149	26.8647	9.22964	24.5536	10.2835	9.2369	5.60665	34.6763
ADCY7	12.9169	8.77182	61.33	2.66262	0.961637	9.75031	33.5848	11.6587	1.27347	3.28284	17.7359	3.28284	1.67241	9.02924
ADCY9	5.25675	67.9745	30.9554	496.406	38.054	55.2551	17.1752	39.2978	19.5285	5.68102	14.7792	60.7674	24.1869	32.5338
ADD1	206.606	399.007	328.833	248.845	334.772	339.866	459.897	271.921	316.525	292.418	284.789	417.105	516.996	447.022
ADD3	136.451	105.05	169.899	41.2759	145.218	95.9167	109.172	50.6129	57.4179	43.7021	37.2211	34.8789	35.0223	21.7766
ADGB	1.03025	3.69787	0.727085	1.03025	0.895792	1.49028	11.1926	10.8604	1.49028	20.8183	1.49028	0.727085	1.03025	0.895792
ADGRB1	47.5179	74.8251	21.1672	80.008	60.969	21.1422	1.39293	3.46216	16.8167	0.993106	1.15982	31.2994	5.82649	3.46216
ADGRD1	0.886761	1.38207	0.76507	0.886761	1.06651	1.38207	28.9013	18.1022	7.63397	31.4897	1.38207	0.76507	0.886761	1.06651
ADGRE1	95.611	32.9081	47.3376	141.02	60.1119	99.9264	8.58467	11.4957	18.3138	21.9968	703.967	430.303	366.271	1157.39
ADGRE2	408.879	309.498	275.419	398.468	347.155	234.804	114.701	169.319	310.529	231.141	408.262	453.587	493.005	479.839
ADGRE3	0.625433	1.97264	1.17961	8.88833	1.33443	1.19249	0.625433	1.13665	1.19249	1.17961	66.0501	55.0594	53.2905	107.792
ADGRE5	703.963	1040.48	1370.67	546.561	1009.56	932.37	744.117	446.44	411.424	1430.15	143.499	36.4636	200.046	126.909
ADGRG1	3.96104	29.0975	23.7337	27.3334	3.22015	26.301	7.54321	3.22015	0.445313	1.21959	1.37029	1.21959	0.571802	3.22015
ADGRG2	1.85607	3.38168	11.1481	1.85607	25.4502	1.02214	1.85607	0.699294	1.02214	4.72111	40.8882	0.753767	22.5926	1.9698
ADGRG3	0.777615	2.33087	1.35305	11.0511	0.952215	2.33087	0.777615	0.952215	2.33087	0.579404	2.33087	12.9587	4.41715	24.1401
ADGRL1	0.987697	5.65156	10.3506	21.693	1.72723	3.05365	2.29936	1.72723	2.89153	2.6594	7.12162	2.6594	7.2135	30.8137
ADGRV1	1.04272	4.12511	0.659132	9.43003	31.5097	1.24684	1.04272	1.16693	9.46971	19.4624	1.24684	0.659132	5.92306	1.16693
ADH5	25.1544	36.2949	8.17583	10.5086	28.2748	39.8554	119.926	64.8867	80.7945	138.405	48.5631	220.053	179.039	158.295
ADI1	140.326	72.7603	92.1051	117.434	101.887	90.1728	250.401	483.997	521.997	333.497	217.731	236.694	180.714	154.345
ADIPOR1	73.5656	101.021	106.001	188.807	132.061	73.1859	152.081	154.846	288.057	134.553	240.012	293.272	241.981	270.651
ADIPOR2	163.307	177.631	126.652	230.966	187.625	90.3432	125.211	196.467	218.62	168.42	282.414	294.718	209.795	174.193
ADK	72.4399	46.4527	79.7439	32.5834	158.844	39.5229	100.719	172.579	96.4926	300.276	14.0667	1.76627	10.4825	1.40938
ADM	91.4967	419.003	114.642	1043.62	209.098	409.315	52.8659	132.59	39.8388	83.0376	325.007	521.844	439.897	488.982
ADNP	170.785	207.877	178.028	105.319	193.769	216.273	153.436	111.9	93.1448	87.408	65.3955	107.287	99.2271	68.3103
ADNP2	37.5234	92.572	70.9166	104.655	55.2442	50.2209	42.1295	101.217	50.1967	77.2261	47.0973	30.3073	66.4336	31.3558
ADO	56.8905	65.4489	23.2173	61.4659	108.718	47.9659	24.0998	30.9716	88.8641	87.1796	26.4028	53.1733	87.4022	49.472
ADORA2A	91.3973	472.578	69.2278	5814.76	1215.55	526.423	8.07534	11.1581	35.9834	26.5251	546.547	1719.44	1140.02	2503.88
ADORA2A-AS1	0.905471	0.476627	0.572073	56.1516	4.05037	15.6392	0.905471	4.05037	0.476627	0.572073	11.7332	8.34438	0.905471	4.05037
ADORA2B	36.812	18.0845	14.7055	1.41349	1.55782	1.36654	4.24499	9.44336	4.71763	26.8919	4.20503	0.858705	2.21955	1.55782
ADORA3	88.9567	2.5352	63.2615	1.26233	25.4735	22.1828	75.0623	18.3203	57.764	13.9841	2.5352	1.04192	0.977069	0.727612
ADPGK	193.83	306.606	166.498	129.671	92.1661	311.507	206.435	251.271	286.935	178.719	61.3818	364.752	324.207	338.34
ADPRH	1.37736	54.5126	26.0254	451.99	52.811	55.8922	19.239	33.1119	18.3011	26.5288	24.2484	17.7893	112.888	61.8473
ADPRM	2.97431	1.55264	12.4231	3.883	5.86413	21.5103	8.55172	4.54185	13.9362	0.921292	1.55264	8.00994	7.31681	7.03501
ADPRS	173.176	164.31	163.015	121.834	120.039	57.9407	63.3711	105.795	154.86	83.9139	80.848	92.0814	89.1474	56.2785
ADRB2	2.47534	28.0671	5.16506	47.9703	10.237	28.0423	255.475	49.3344	42.1733	18.8008	2.26226	32.2615	2.47534	20.9233
ADRM1	292.735	291.014	312.276	403.743	424.962	253.327	230.78	178.843	223.398	177.233	463.807	392.541	280.05	336.679
ADSL	60.7417	114.724	42.2354	46.3825	48.6973	33.9958	107.842	140.322	74.8441	59.4469	32.2799	88.2946	31.0127	20.7299
ADSS2	696.251	510.896	873.745	211.35	570.76	504.069	363.656	209.875	429.987	173.236	376.235	699.947	778.536	513.447
ADTRP	0.576959	1.7354	4.79749	11.9265	1.62052	1.7354	5.82035	1.62052	1.7354	0.616314	114.811	62.9278	14.9822	135.421
AEBP2	90.3828	83.6984	122.376	76.6365	59.3755	50.9796	37.2632	50.9529	40.6511	40.605	69.3542	39.4007	46.6077	40.799
AEN	26.0452	28.2375	42.1897	71.243	6.60967	29.6525	1.25327	7.96333	6.93291	1.69373	0.502058	1.69373	1.25327	1.76209
AFDN	45.3753	18.2953	19.4009	15.493	37.7721	38.3055	5.47396	1.39885	7.15894	1.46609	47.858	299.386	62.3945	179.942
AFF1	53.3077	69.517	53.4436	28.7974	27.2428	49.5491	126.844	121.91	95.0718	270.801	59.154	39.5127	99.4832	100.064
AFF1-AS1	0.951543	0.677967	3.28017	18.4402	14.4248	16.8078	9.59915	7.44814	7.95773	5.86997	11.4741	3.28017	6.17729	7.5432
AFF2	3.16706	11.1852	0.85924	28.9425	2.39937	18.1642	1.60015	16.1057	1.47428	8.45701	19.7113	75.1984	40.2534	48.9337
AFF4	308.821	290.619	306.247	501.391	293.234	374.326	160.525	181.905	225.974	201.155	293.036	307.423	289.819	447.499
AFG3L1P	64.1757	47.6094	40.6335	17.1373	34.7037	41.9712	32.0237	39.5454	25.4095	46.7069	46.4585	42.5288	66.9762	34.4549
AFG3L2	278.693	105.701	128.176	252.981	108.5	122.139	314.145	90.809	106.183	78.3296	35.5475	32.4294	2.20014	31.7612
AFMID	2.22007	4.14087	8.53643	2.22007	2.40797	21.1728	227.406	22.3801	28.3448	54.9493	1.00129	1.09664	2.22007	10.7847
AFP	1.20427	1.34143	0.481102	17.1145	19.6374	1.34143	1.20427	1.28668	1.34143	0.481102	12.3833	16.8419	1.20427	1.28668
AFTPH	349.328	300.81	311.41	530.423	472.665	378.76	178.682	320.68	219.72	217.23	280.926	227.869	212.413	145.057
AGA	40.223	33.1952	67.8831	155.3	34.2111	81.1031	53.015	38.8622	81.5478	134.694	15.8782	5.04768	10.5264	58.3708
AGAP2	1.96512	2.44019	1.97324	23.9446	42.4362	14.2343	22.6005	13.0285	13.4786	19.2796	2.44019	1.23251	1.07427	0.976932
AGAP3	434.601	552.605	330.221	568.828	647.505	564.402	387.855	309.406	310.242	376.725	528.35	693.735	533.192	593.95
AGAP4	0.708788	1.08781	0.674865	169.408	20.3061	1.08781	0.708788	1.92183	1.08781	0.674865	46.8626	8.53123	0.708788	1.92183
AGAP5	77.8704	55.8736	46.9035	43.5689	90.297	46.9833	92.7819	85.405	37.3133	109	71.9545	24.2014	22.3903	15.5234
AGAP6	65.9317	6.78261	23.2768	10.247	18.3386	33.3136	2.4619	0.610902	32.3539	1.06795	1.17148	18.6929	5.14895	35.0111
AGAP7P	0.348712	2.76381	0.589403	43.2499	22.734	2.76381	11.0946	1.76041	2.76381	0.589403	2.76381	12.036	0.348712	1.76041
AGBL5	70.6743	81.3212	71.0497	47.206	122.82	116.071	106.327	80.7125	53.6612	78.4027	54.7458	56.8044	78.1692	37.7039
AGER	45.7714	46.2503	44.3824	59.7551	93.4429	51.6458	29.2448	31.0469	36.0345	42.5135	47.7963	33.002	51.4335	31.1932
AGFG1	371.169	414.024	393.91	491.043	361.037	332.752	181.322	289.851	284.557	251.189	1015.32	1033.37	1204.41	968.709
AGFG2	5.21391	2.05921	10.8214	0.585404	0.770613	2.05921	8.17691	7.1622	2.05921	24.8777	38.0188	1.2638	13.3013	12.3264
AGGF1	72.1262	53.8011	95.8211	44.4158	74.1569	51.554	211.29	88.0678	238.227	107.812	67.4446	77.9012	65.839	94.8946
AGK	61.878	49.557	13.9772	13.692	68.5765	41.7464	60.0348	15.312	23.902	40.9694	58.3834	148.416	56.76	78.5632
AGL	10.9238	2.76353	5.83273	1.22649	26.1518	26.7988	21.8905	9.94978	51.9056	17.8788	1.67059	6.47677	21.8962	4.40329
AGMAT	19.2818	3.74079	22.5948	1.21776	5.72806	1.97867	9.44981	9.8588	3.74725	2.23281	9.74191	2.23281	1.21776	0.406589
AGO1	188.583	142.551	149.805	63.3078	188.359	172.54	234.912	92.9758	135.078	112.758	73.1006	113.044	86.5972	87.1658
AGO2	385.656	602.197	415.502	680.285	371.145	653.059	129.46	209.68	99.2475	141.476	335.01	405.648	384.985	366.322
AGO3	293.212	213.607	216.713	170.742	198.181	203.256	141.426	111.064	151.425	161.561	220.747	217.962	204.974	276.41
AGO4	473.67	230.615	302.497	126.917	187.787	234.651	321.145	215.046	186.575	375.881	480.008	240.125	251.024	373.984
AGPAT1	111.95	58.7702	80.1024	18.5002	27.3732	69.0803	86.6735	69.4582	53.6386	23.7614	33.5255	117.281	40.6704	47.538
AGPAT2	158.624	206.957	235.39	71.1857	143.53	158.954	309.017	209.898	134.896	269.303	210.945	125.629	268.273	157.166
AGPAT3	272.578	335.244	439.505	274.224	536.95	282.924	353.935	214.363	281.739	289	414.806	251.743	418.988	281.212
AGPAT4	58.3772	179.029	69.2799	186.795	74.9596	71.5154	41.2883	35.7275	33.4702	36.8837	244.564	409.955	232.776	435.798
AGPAT4-IT1	6.56837	5.32399	1.67716	14.032	1.07461	8.71649	2.34116	10.4227	0.919551	3.00133	79.2282	132.102	15.6685	77.693
AGPAT5	34.1985	1.67322	40.311	38.6937	15.8788	31.7212	50.9514	66.2473	94.7325	74.6528	15.4462	0.958998	1.15191	5.58781
AGPS	61.2127	27.4936	41.5504	11.8391	41.564	55.7466	108.443	31.4067	51.257	132.261	47.7333	22.6256	47.7157	69.7271
AGRN	7.49735	10.7989	1.75196	46.003	40.7836	6.12	39.3893	50.9318	95.941	62.7038	241.052	616.715	112.505	141.091
AGTPBP1	319.851	262.006	157.68	103.63	134.52	81.6587	106.182	86.7268	93.8929	153.537	152.612	121.28	87.1068	111.152
AGTRAP	27.6223	81.0429	50.7202	132.613	49.407	122.383	134.85	222.31	37.5846	120.247	227.526	149.69	171.704	159.47
AHCTF1	159.612	126.624	146.762	112.298	119.262	73.9935	98.9278	66.2153	97.8498	55.2634	156.13	177.017	80.7235	126.152
AHCTF1P1	1.83492	13.5766	0.517593	71.1187	1.86023	0.566016	1.83492	1.86023	2.34483	25.0087	24.3839	8.05304	1.83492	54.1463
AHCY	40.2551	9.31726	65.5861	2.71184	3.43233	10.5137	147.307	50.6359	26.7556	73.6361	16.6384	1.95944	2.71184	8.62747
AHCYL1	594.798	388.42	445	674.971	599.171	583.45	418.331	639.976	655.222	480.513	399.736	449.215	353.42	330.426
AHCYL2	2.68737	2.93711	0.682324	1.16946	3.21169	1.77553	4.91699	24.3222	13.485	9.1578	1.77553	10.616	8.08002	0.91189
AHDC1	16.6597	26.7921	22.1114	53.537	140.449	36.7006	34.1663	6.74601	26.4942	29.4033	77.4402	47.6616	66.203	99.2664
AHI1	21.8441	7.79093	14.1665	25.3491	31.8997	51.0215	90.4027	64.9159	101.271	107.202	53.8291	41.2931	43.2878	78.039
AHNAK	2706.26	3044.49	2757.26	1819.87	3385.64	3290.97	3263.05	2468.57	2218.66	4371.91	1463.07	989.415	2023.78	1374
AHR	967.204	861.333	488.717	603.458	616.048	828.791	109.652	185.206	116.074	218.571	469.89	539.671	608.368	460.429
AHRR	81.2444	10.8323	53.4733	12.801	73.5682	50.1349	396.523	218.322	532.002	432.018	416.432	144.097	291.752	207.482
AHSA1	116.164	106.218	110.041	181.984	194.801	161.301	259.422	188.293	330.645	207.061	173.364	241.036	179.078	241.798
AHSA2P	136.207	81.2924	101.148	23.2859	56.0118	149.064	123.335	34.2333	99.348	110.56	12.0974	22.4805	37.2299	73.138
AICDA	1.83009	8.87735	5.07634	2.36439	0.843128	0.894414	12.7813	32.7101	1.85264	22.6921	6.88057	0.724597	1.83009	0.843128
AIDA	36.5837	120.33	74.1363	18.763	61.3837	114.775	104.502	51.6176	108.682	46.4131	11.0082	94.2665	230.346	75.744
AIF1	676.885	817.079	719.324	410.847	644.679	723.5	1338.63	1590.56	905.916	1728.5	1022.79	764.119	1471.37	726.299
AIFM1	68.9528	67.3585	21.7012	25.2862	34.494	16.701	78.977	133.057	88.7364	126.803	92.0159	136.678	66.706	43.0042
AIFM2	14.9475	18.4323	18.8787	79.2044	20.6536	28.0672	11.721	23.106	38.4669	24.413	62.3404	75.1729	89.4036	150.041
AIFM3	2.1798	9.62375	1.54906	2.1798	19.4529	16.5641	45.6712	14.2565	5.35576	22.1768	0.554066	1.54906	2.1798	0.534506
AIMP1	74.4299	109.068	146.488	140.219	194.099	162.062	184.696	207.124	78.5647	93.3328	158.708	98.2953	114.34	51.7453
AIMP2	0.569326	25.0201	3.89674	19.8596	1.04392	5.39174	32.6929	50.6249	2.32068	4.47918	0.672223	2.50299	0.569326	1.04392
AIP	183.933	111.317	127.382	111.013	95.8875	101.88	151.478	229.313	254.656	234.275	120.132	113.158	112.171	114.63
AIRE	2.09114	0.506006	0.750151	2.09114	1.25983	4.79646	2.09114	1.25983	0.506006	0.750151	15.5705	14.5892	2.09114	13.012
AIRN	1.68862	48.6458	6.76962	16.5338	0.349739	2.26208	14.5653	13.7245	2.26208	1.73933	2.26208	20.2962	1.38467	14.2654
AK1	3.0626	21.6613	61.8693	57.3084	11.8096	15.9134	30.4192	9.26867	30.8906	5.92641	1.67891	2.20781	3.34844	10.2007
AK2	71.0511	55.3079	45.8844	27.4058	13.1424	29.2548	98.1331	291.796	76.9491	82.2788	27.4352	41.2703	17.8758	15.7665
AK3	20.1119	19.6673	38.8113	4.37606	3.69416	21.8333	49.0642	101.731	31.6193	33.4593	27.0996	40.0925	85.2075	39.3935
AK4	23.5617	119.987	2.12065	423.99	139.95	121.311	6.99082	8.18064	6.3039	65.816	128.767	438.437	169.186	568.094
AK6	43.076	20.1328	55.6372	21.2038	20.2845	64.5401	41.53	12.0851	137.506	7.67439	2.21283	30.5814	10.423	44.3016
AK9	0.84562	2.2646	13.2686	2.185	0.962871	22.9587	30.8414	22.1799	16.0686	10.4355	2.10627	3.48956	30.8793	28.0266
AKAP1	1.1349	12.954	5.3624	10.2637	7.2918	5.55563	95.9944	32.0031	41.501	81.5676	5.86134	5.3624	15.6562	17.4955
AKAP10	157.806	95.7672	56.2529	49.3455	145.404	72.5643	97.8084	72.4893	122.889	149.959	101.586	127.836	113.904	86.884
AKAP11	95.9308	66.1121	46.9691	48.704	125.293	63.1396	220.656	198.395	210.636	348.478	143.476	105.92	122.365	75.9899
AKAP12	1.33293	0.87537	0.524819	3.44418	1.63301	17.872	17.5841	47.516	7.85718	3.75672	0.87537	11.7379	1.33293	1.63301
AKAP13	782.352	713.063	724.416	567.745	694.516	825.131	739.428	558.934	449.383	633.216	1638.3	1373	1318.9	1509.32
AKAP17A	164.251	282.833	177.775	181.442	203.991	182.296	274.931	171.88	141.946	252.374	214.58	185.238	191.668	221.588
AKAP5	0.847034	8.59915	9.68501	10.9433	25.4587	0.945147	11.1741	14.606	7.83091	28.7593	29.0834	1.03683	17.8712	1.20474
AKAP7	30.2481	5.80937	3.91313	1.79496	5.74373	28.6798	10.2422	1.63081	28.1271	8.4338	1.40474	29.9413	11.838	79.6244
AKAP8	141.2	37.5572	100.375	51.6706	68.6565	73.9679	34.3907	120.058	136.08	95.5986	69.8627	42.9909	105.258	39.5352
AKAP8L	97.3941	73.3722	145.451	45.1852	74.901	57.2766	51.1244	19.6259	43.0146	49.4751	42.7166	18.5409	34.3214	51.8574
AKAP9	402.509	300.327	324.805	205.426	310.592	410.379	443.784	443.557	328.865	366.566	285.902	327.765	315.8	247.482
AKIP1	31.7211	21.6482	32.5972	12.9414	2.07236	23.0136	86.0224	233.27	25.5124	108.464	88.8293	37.5063	31.9723	82.8715
AKIRIN1	166.259	231.88	180.625	403.099	241.556	308.214	105.538	110.867	136.547	71.4767	130.404	317.191	179.922	248.844
AKIRIN2	117.141	91.5835	89.5427	62.562	190.592	101.422	55.3221	12.3982	61.9193	73.3565	66.1732	54.3843	93.8728	163.234
AKNA	253.355	295.238	303.845	186.289	247.09	243.956	276.307	225.598	261.136	195.839	115.348	162.813	166.36	137.399
AKR1A1	138.336	107.527	167.153	110.851	118.834	108.097	308.968	536.149	381.088	517.612	217.564	99.0054	203.402	111.65
AKR1B1	24.4164	55.6693	26.191	198.983	58.5148	66.7847	98.6308	139.608	148.995	134.473	281.839	482.051	325.804	580.952
AKR1C1	0.373576	1.4228	2.94096	25.58	1.75384	1.4228	0.373576	1.4939	1.4228	1.25938	50.3487	9.7971	40.6222	47.6914
AKR1C2	0.366933	1.03147	1.0554	36.0286	2.50346	10.5295	0.366933	2.50346	1.03147	1.0554	1.03147	1.0554	2.38208	2.50346
AKR1C3	72.8135	31.6012	85.1574	19.7292	10.4691	15.0902	1.38826	1.54447	3.84706	5.08498	2.44932	0.710379	2.2531	4.78454
AKR7A2	36.8139	8.83044	20.0601	1.86002	18.4997	40.5916	137.12	74.8254	33.6978	21.6173	17.5994	43.8541	22.6406	8.21981
AKT1	171.069	195.507	283.184	235.547	148.014	406.882	664.427	457.439	713.925	255.473	69.7463	226.174	147.948	276.504
AKT1S1	120.516	59.1405	73.5891	86.8059	99.2207	169.817	153.159	101.459	80.4007	95.162	171.303	174.009	86.3286	170.379
AKT2	884.647	530.564	619.759	448.281	617.355	482.123	711.305	607.649	585.372	600.999	922.064	725.401	489.455	555.466
AKT3	209.025	132.21	88.9692	208.221	118.968	125.736	34.9563	47.7776	30.0996	70.8006	172.899	94.0435	56.8629	112.768
AKTIP	5.77547	21.3314	2.34038	4.79815	1.96729	5.96991	27.9962	11.9255	14.4151	77.4813	16.3759	43.2405	38.7482	193.954
ALAD	21.5508	6.55554	2.10695	1.20983	7.55424	9.82463	89.1886	37.2055	70.5937	133.851	17.0722	61.4648	33.3797	41.3625
ALAS1	133.074	245.965	98.5816	97.5561	164.756	103.376	177.394	78.5267	162.35	203.692	191.527	332.43	343.311	413.55
ALCAM	1282.07	1471.46	1164.36	2495.16	1410.46	1491.02	278.225	390.17	670.085	293.697	106.504	263.488	175.922	218.876
ALDH16A1	69.8572	23.8547	79.6066	65.8663	77.5204	93.4651	160.277	150.871	99.0129	143.314	141.749	35.0987	42.4318	52.4609
ALDH1A1	9.46457	21.3523	15.0026	69.7238	31.7634	24.8129	240.671	165.734	56.7136	217.13	3.6108	0.876055	0.683136	1.42398
ALDH1A2	26.413	1.41879	31.2673	45.9766	4.39945	7.24165	1.77935	8.60826	34.286	5.39112	10.9145	2.00839	1.77935	9.62983
ALDH2	211.811	521.306	354.18	163.148	252.489	418.112	667.685	595.685	173.781	747.567	128.016	70.9152	210.159	94.9813
ALDH3A2	38.4078	49.2058	21.6103	14.8146	41.293	5.68899	140.319	146.203	176.423	233.5	136.546	88.1872	84.4622	32.4355
ALDH3B1	193.709	136.756	199.517	27.7561	84.4448	125.727	426.048	226.38	125.576	226.718	264.08	189.423	248.916	171.231
ALDH4A1	12.5487	11.0268	18.6064	1.40893	8.05368	21.8722	50.2932	12.4754	7.36391	13.6102	24.6141	27.4696	49.163	31.7457
ALDH5A1	7.2658	1.74827	1.13613	2.3714	0.274288	1.74827	1.83552	11.6389	10.8638	1.13613	1.74827	43.0867	1.83552	7.4687
ALDH6A1	28.0005	1.81947	31.3324	4.47612	28.8717	15.9202	71.6944	33.5423	116.832	210.553	111.975	4.51628	42.1721	33.4819
ALDH7A1	13.8958	13.609	5.17674	0.66865	2.47363	1.64536	6.22646	4.89609	10.2243	5.17674	1.64536	10.0679	6.51118	3.1324
ALDH9A1	136.967	90.0755	236.438	119.208	95.8162	104.751	239.633	217.407	284.772	186.001	392.151	225.693	269.309	354.017
ALDOA	823.143	728.989	749.515	774.701	689.977	811.322	711.539	711.169	773.3	541.264	1001.56	1491.75	1009.56	1218.45
ALDOC	5.03605	2.82227	1.84271	0.50889	0.937575	1.1374	7.50307	3.41009	4.7119	1.84271	20.9996	114.68	16.5182	33.4526
ALG1	0.480411	1.14814	2.57673	6.20668	14.0425	1.14814	15.2847	12.7954	8.72003	4.61115	12.3654	2.57673	3.11876	0.703597
ALG10B	0.674503	2.58211	21.9041	12.2	2.22775	5.31141	3.14048	2.22775	1.04061	0.639529	41.6273	8.08453	22.9886	35.5596
ALG11	84.6804	48.7155	141.435	69.8219	157.694	113.553	245.803	106.084	166.112	147.018	325.614	133.57	205.878	214.044
ALG12	110.05	63.2864	64.0819	28.4001	30.2619	21.3523	59.2022	101.566	90.0061	71.6141	97.3761	97.842	64.0079	50.4226
ALG13	76.2741	84.5354	42.1806	67.2816	70.0111	130.155	43.6451	59.6153	168.965	110.661	8.85916	41.5344	73.5324	60.9051
ALG14	10.1324	1.59599	4.73716	5.29122	36.7145	18.2908	6.35624	39.5279	19.3182	15.655	34.1413	17.0136	56.4986	3.12377
ALG2	115.735	182.455	95.5902	258.253	151.144	250.642	110.706	179.693	122.734	178.785	75.7879	116.377	128.557	123.929
ALG3	10.5708	8.23656	12.1439	3.94295	36.6213	10.6497	94.7318	135.701	39.8787	45.2467	26.5571	14.6474	23.5276	1.83491
ALG5	19.4275	46.4895	103.104	53.0314	22.7842	48.8191	218.815	176.466	111.859	60.0077	57.2283	60.3241	64.4464	79.7225
ALG6	0.930145	7.34372	1.61549	2.4034	16.6312	0.98653	29.5934	17.9927	40.8689	50.592	1.51784	1.61549	6.79317	0.674582
ALG8	16.9473	1.7254	1.40847	2.94999	11.0018	21.3875	55.8143	27.5295	50.0346	93.2584	1.7254	2.73923	1.14168	3.04581
ALG9	4.57147	6.23644	2.02766	4.57147	12.5525	11.683	42.5695	12.3147	20.824	16.3151	4.35031	22.7969	7.41934	11.0432
ALKBH2	0.485745	7.9367	3.01708	11.2961	0.924426	0.73813	20.3546	28.0189	8.15426	3.01708	1.13566	3.01708	0.485745	0.924426
ALKBH3	2.74651	11.2925	23.1028	2.74651	7.83682	0.803115	14.919	4.25946	20.5169	35.7929	14.8277	1.2904	24.5162	9.23665
ALKBH4	10.7075	15.5182	20.1747	4.82029	11.1818	1.17262	6.94863	1.05828	12.9542	2.15981	21.6499	29.4032	14.23	28.8163
ALKBH5	133.833	153.114	165.582	128.471	222.373	197.222	229.179	201.637	378.474	137.304	50.6342	143.045	146.862	85.8884
ALKBH6	41.9018	24.2518	16.5677	51.4211	15.2771	16.732	22.3428	48.5429	66.0153	34.7762	33.3439	65.6897	18.5541	46.9935
ALKBH7	110.651	106.704	108.939	80.0365	60.2543	82.806	144.219	162.88	97.8556	129.54	128.598	106.994	87.0553	104.176
ALKBH8	6.81348	4.20436	2.36881	0.625909	0.749243	4.20436	4.37134	14.5339	4.20436	21.3292	4.20436	4.93194	16.7612	7.03498
ALMS1	39.8466	28.3951	18.4219	11.3088	0.9618	0.953625	10.1887	52.473	22.3866	91.3887	80.6968	13.3233	10.6546	35.22
ALOX5	145.27	182.092	318.969	103.336	217.102	181.848	147.502	73.7089	105.691	214.749	146.868	46.9617	232.134	157.777
ALOX5AP	143.931	170.957	385.319	222.402	243.287	135.694	78.034	35.5287	118.333	61.3736	707.315	422.431	777.296	1061.32
ALPK1	21.3606	20.3956	10.9655	22.0768	6.89948	15.9824	84.4468	98.5624	108.775	117.89	44.2624	90.2482	39.4103	137.032
ALS2	12.3794	24.6847	15.8319	52.5246	10.6128	15.8264	25.4814	31.4179	168.595	26.5974	2.71313	20.5382	10.7855	31.6883
ALYREF	88.7966	99.9923	88.2473	224.323	137.336	118.122	80.4806	65.9441	93.4873	76.7175	57.6608	61.1418	39.7163	76.2573
AMACR	1.40152	1.11862	0.826668	1.40152	8.15266	1.11862	16.3136	6.54822	6.95117	28.1076	5.16323	0.826668	1.40152	0.77159
AMBRA1	46.429	14.1644	92.2961	19.1412	14.2962	41.3632	26.8262	52.4924	29.5602	11.0095	110.333	83.7545	80.1512	64.7916
AMD1	836.753	1764.64	1114.7	1403.43	871.77	1515.95	1930.5	2010.55	2040.86	1601.96	236.71	589.028	570.051	624.477
AMDHD2	1.46247	8.11582	16.6227	20.0473	5.78706	14.3094	79.7016	77.1772	26.676	50.4979	54.7259	17.0574	72.5531	65.2048
AMER2	0.737428	1.09911	1.40663	0.737428	18.5355	11.2199	2.86122	0.877126	1.09911	1.40663	1.09911	1.40663	9.57456	0.877126
AMFR	84.0369	108.712	142.09	33.9582	37.1368	77.4984	48.6383	62.1902	56.0184	22.9681	28.7107	90.138	97.6229	53.7833
AMMECR1	44.6443	8.18307	55.3753	9.27241	33.072	113.363	43.7595	28.7195	34.155	31.8261	30.4438	16.7699	53.2485	37.2708
AMMECR1L	145.897	313.888	43.491	68.4837	73.9845	138.995	20.567	9.16832	45.8846	44.1103	5.38143	63.1186	52.4246	126.232
AMN1	96.3625	3.88268	12.6546	9.49452	31.6566	76.4394	1.83724	24.6727	77.7429	28.5991	5.97375	13.3969	81.9991	10.5095
AMPD2	389.878	222.417	207.684	91.5757	314.331	204.744	232.808	152.817	263.627	275.712	214.867	249.395	310.336	204.871
AMPD3	263.872	625.72	140.627	925.127	422.558	631.179	136.724	257.651	136.722	257.295	445.184	1059.24	720.231	773.946
AMT	0.910492	0.646776	2.02867	0.910492	0.837065	0.646776	0.910492	17.2523	1.3397	2.02867	22.8875	3.94541	16.9935	0.837065
AMY2B	3.28659	14.4432	5.39781	3.28659	25.771	1.09139	3.28659	0.844282	6.78196	14.4774	1.09139	0.330207	3.28659	0.844282
AMZ1	13.7465	96.9976	47.0691	106.556	287.16	120.335	90.2763	2.65868	27.4256	36.8894	29.1019	34.7453	70.451	307.052
AMZ2	15.9195	36.0341	78.0921	48.0609	35.3402	64.0718	62.4159	35.2582	39.2572	146.458	15.9053	2.64005	30.1874	32.5759
AMZ2P1	0.985488	8.32649	34.7408	38.1961	0.948575	5.24315	22.9421	41.4012	3.57466	3.71918	17.7013	3.71918	3.19883	10.6879
ANAPC1	0.873457	15.1414	27.0265	7.89926	12.3709	1.83064	35.2457	5.89629	54.3504	23.4722	1.83064	0.771554	11.3407	5.32755
ANAPC10	0.9627	11.1952	20.4808	3.73129	0.945119	25.4959	38.8468	34.1604	7.78785	2.04713	1.12794	13.3487	17.9679	12.8501
ANAPC11	174.164	148.931	191.516	210.235	175.322	258.589	461.18	347.292	421.565	444.361	351.571	316.336	338.018	549.404
ANAPC13	94.1784	29.7678	83.0966	59.7913	51.4151	89.2245	73.8494	176.122	219.668	58.9171	35.4388	65.0001	49.7211	37.1089
ANAPC15	27.5582	33.1125	100.778	52.331	31.9271	67.288	111.977	96.1643	57.6253	60.6788	34.4513	14.9874	27.3912	31.9183
ANAPC16	208.827	181.642	196.727	207.648	266.865	172.047	251.14	135.311	227.797	188.573	268.736	243.204	175.674	271.118
ANAPC1P2	83.1137	24.0184	201.436	1.72232	33.0341	9.41066	24.8278	23.5006	21.1638	2.23084	28.1308	36.8781	37.8629	2.34844
ANAPC1P4	43.8418	17.569	1.03922	1.58221	16.1345	7.09882	1.58221	11.6633	0.885057	47.4229	20.4258	8.08444	20.543	1.2904
ANAPC2	18.5751	9.84657	9.71004	11.8293	48.9565	4.54692	6.39464	8.34007	27.7902	14.8819	33.1438	20.6659	29.3487	8.34007
ANAPC4	37.6271	33.7957	80.9302	6.69854	34.6316	84.3089	214.582	80.4679	72.0298	56.2037	28.0889	47.0395	106.587	44.143
ANAPC5	115.992	157.771	136.987	181.492	101.997	140.836	203.979	269.911	215.363	142.8	62.7569	111.544	69.9365	80.3008
ANAPC7	26.6605	10.5595	30.642	48.7279	28.0949	47.3205	35.5397	127.336	41.1355	38.0398	80.2065	35.2164	35.7074	22.4697
ANG	61.3742	16.6389	34.021	1.54086	15.4503	5.86735	49.0518	37.8938	20.0011	28.9046	16.0946	6.1594	6.77478	1.64504
ANGEL1	13.1147	2.28949	4.63912	26.6334	85.8345	70.6425	30.2802	143.741	30.5793	49.3259	25.5531	10.1418	11.949	1.97601
ANGEL2	46.0708	63.6512	20.1988	53.1289	62.0614	26.9036	87.3048	111.843	70.603	155.138	152.463	131.898	86.2599	68.127
ANGPT2	1.04983	2.12188	6.99456	17.6323	12.1409	6.18876	8.96133	14.7182	26.3709	29.4801	6.52931	0.998404	13.6307	5.06612
ANKAR	0.503542	11.4332	11.5005	10.4088	4.70655	0.628318	9.37796	4.70655	2.16911	17.4256	27.0679	0.671555	8.58094	4.70655
ANKDD1A	58.6638	53.4332	39.2343	9.57329	26.976	39.3971	20.8441	21.8882	17.8418	16.0351	12.6502	34.8532	40.588	16.1811
ANKFN1	1.56397	5.93975	0.746761	1.56397	1.07307	0.797925	9.70909	16.9126	0.797925	20.7135	9.82128	2.17848	1.56397	1.07307
ANKFY1	171.949	110.047	219.756	138.65	127.065	206.273	193.525	226.049	315.727	107.3	107.321	212.169	166.71	166.527
ANKH	274.255	214.05	114.412	172.849	177.952	284.088	172.68	66.7461	24.2171	205.973	221.691	67.2592	39.8819	145.679
ANKHD1	673.151	525.803	397.012	225.661	368.818	695.738	238.629	232.43	408.341	205.17	79.2044	375.451	326.399	265.476
ANKHD1-EIF4EBP3	110.606	169.795	238.824	344.457	178.526	24.143	140.998	159.265	210.324	244.622	833.428	107.817	133.765	153.247
ANKIB1	119.301	113.708	147.481	53.5776	115.62	111.809	196.079	77.0666	151.143	109.75	130.164	174.652	199.567	222.769
ANKLE1	26.438	21.075	10.523	17.9478	51.9243	14.0599	7.46322	1.10571	11.4116	1.22895	6.35726	70.5079	6.07016	20.764
ANKLE2	215.871	397.776	227.674	485.419	257.424	386.924	101.049	145.511	102.398	94.868	253.238	507.208	376.912	395.51
ANKMY1	37.1862	2.60681	8.59512	1.21214	25.8421	55.1227	17.8718	5.83772	2.60681	20.583	2.60681	0.460075	1.21214	0.687871
ANKMY2	1.10454	2.31649	21.1343	1.10454	1.19063	6.12648	43.7131	7.21748	12.376	15.7906	5.17088	1.35752	17.03	27.9484
ANKRA2	158.062	107.494	87.0711	185.438	133.592	147.411	125.619	258.975	130.279	163.07	171.816	162.219	96.3326	89.9742
ANKRD1	0.570974	0.960212	0.903564	0.570974	3.33926	0.580462	8.86151	3.33926	5.21013	4.04239	28.5785	21.966	28.7268	9.40616
ANKRD10	108.083	91.8241	129.726	152.147	162.488	184.612	78.8571	133.617	95.9531	187.776	111.824	45.0157	140.264	77.0099
ANKRD11	565.009	829.965	742.562	1195.46	931.461	674.12	609.574	735.265	775.944	611.981	793.95	834.586	837.149	715.368
ANKRD12	941.654	1648.95	1119.6	2920.63	1822.73	1785.83	674.406	1223.66	1153.28	1061.3	1368.61	1846.48	2505.95	1733.11
ANKRD13A	109.608	135.808	126.801	157.169	79.5913	114.451	145.125	142.579	127.353	123.103	170.272	191.582	134.817	240.332
ANKRD13C	5.90796	8.65595	1.25999	13.6459	23.2652	8.13959	16.0362	2.47711	28.4213	50.7326	13.9547	31.8559	21.6141	120.945
ANKRD13D	55.3673	20.3511	82.6396	43.7501	25.1629	46.5346	72.5503	128.071	81.7574	39.2357	176.27	113.334	77.66	93.4363
ANKRD16	1.17673	0.913768	9.63035	1.17673	0.676551	0.913768	10.0445	16.4047	21.451	1.37464	0.913768	1.37464	1.17673	0.676551
ANKRD17	316.785	220.254	191.379	197.896	212.923	193.496	170.111	144.34	166.625	281.617	266.027	174.153	177.145	259.094
ANKRD18A	1.1305	6.61254	1.03965	40.8954	0.957815	0.888304	1.1305	32.5146	7.35995	16.7444	1.36671	1.03965	1.1305	0.957815
ANKRD18DP	0.632078	3.55085	0.27332	31.0313	1.63014	3.55085	0.632078	1.63014	3.55085	6.3585	3.55085	16.2126	12.823	70.4082
ANKRD19P	78.1331	60.4572	74.6521	131.901	84.0668	110.056	33.2747	51.0674	74.0633	31.5624	21.9079	42.8768	31.4823	35.5949
ANKRD22	0.969432	1.31792	0.771795	0.969432	1.01413	1.31792	0.969432	1.01413	1.31792	0.771795	42.5817	150.101	106.988	95.2211
ANKRD26	28.235	65.2231	24.2206	73.7223	17.496	62.2906	34.7919	64.4157	46.8844	58.0018	16.8508	52.9496	44.3209	80.3071
ANKRD27	42.453	32.9403	21.7892	22.5155	7.43464	109.456	37.4504	59.2275	41.2465	26.4909	2.35671	23.0319	9.79072	25.4831
ANKRD28	234.35	650.708	131.824	349.359	158.118	897.087	17.3831	33.7221	104.016	27.8409	1.67388	75.3944	71.4135	70.1025
ANKRD30BL	51.1261	64.9327	24.8396	43.2611	117.365	59.3631	83.15	405.395	77.6255	135.484	11.9295	15.8193	19.409	1.72361
ANKRD33B	1.12478	42.9003	8.81461	63.9391	15.532	25.4872	1.12478	1.32299	1.55704	1.06654	1.12756	6.95457	23.7312	12.4221
ANKRD36	5.55724	0.934278	2.34269	10.6035	3.17306	7.49361	17.2072	3.17306	14.8366	2.34269	104.934	314.374	10.7497	470.735
ANKRD36B	1.47593	28.4051	2.61122	1.47593	0.399156	0.763167	132.857	20.6101	25.8195	81.775	0.763167	2.61122	1.47593	10.854
ANKRD36C	22.2941	30.7845	4.04067	16.1007	40.4666	139.571	35.3355	23.0941	7.3423	31.3512	5.31705	29.4449	13.2247	12.7754
ANKRD39	6.20772	7.27164	3.80555	1.25457	1.6876	0.676278	7.78839	1.6876	6.5371	13.1231	24.972	14.2619	13.2349	50.7062
ANKRD40	44.4284	66.9661	65.421	107.003	61.0679	68.003	81.6897	59.3542	64.3928	178.046	105.646	34.8535	79.772	147.48
ANKRD42	77.0191	7.74843	98.9058	29.0476	25.7197	41.6679	21.4734	38.221	51.7454	14.4695	90.8043	33.6969	31.5779	39.6351
ANKRD44	864.301	229.837	309.284	2.75512	106.6	192.461	549.458	139.368	137.695	267.377	97.0134	186.187	451.618	100.796
ANKRD46	3.50703	15.9509	2.9354	3.50703	0.423455	1.07139	8.16435	31.8301	19.2333	7.31066	1.07139	14.0567	3.50703	4.77122
ANKRD49	193.717	165.88	173.978	135.301	96.0195	116.041	174.687	173.866	174.912	224.101	207.375	156.177	152.494	235.643
ANKRD50	67.7097	86.1206	67.0313	50.6659	21.9443	37.9608	67.339	70.2507	42.1969	43.5943	48.7562	66.1081	29.1152	59.6719
ANKRD52	65.0787	63.2683	42.2712	21.6922	41.5947	53.8743	92.2902	44.1474	27.6076	53.8222	89.6047	101.55	64.7187	82.2423
ANKRD54	18.7662	16.8529	35.7947	30.6245	20.8059	43.0854	25.752	30.8861	21.8058	13.0459	20.377	22.9031	21.8001	22.3602
ANKRD9	47.5938	63.4077	43.088	34.519	60.8357	30.8606	29.027	46.071	27.0168	54.3841	95.8335	53.8265	106.24	35.6804
ANKS1A	57.0106	20.9385	55.3832	33.9304	10.5944	65.1489	36.158	73.3023	55.5212	44.0128	52.6959	57.2279	57.0609	127.097
ANKS3	1.87638	0.883319	24.6437	1.87638	0.32398	5.15264	18.9289	26.3167	31.1042	1.86228	0.883319	1.86228	1.87638	4.25879
ANKZF1	37.8061	42.3411	13.1768	14.3062	29.2852	35.1311	40.3865	15.1212	103.956	32.186	4.63303	68.9295	32.7981	58.5542
ANO10	73.0422	48.2968	57.1485	88.3801	57.0238	35.8984	71.2453	118.977	86.9578	91.0907	336.46	172.291	110.294	127.512
ANO5	0.518059	0.80742	13.4102	26.7723	3.19173	5.29864	8.04027	3.19173	16.7245	0.749022	0.80742	0.749022	0.518059	3.19173
ANO6	106.988	195.279	139.382	279.348	188.074	112.529	179.081	177.826	275.135	177.459	209.091	282.651	236.196	264.695
ANO8	24.6574	17.0332	13.7297	30.0445	28.1169	18.5492	38.6698	41.8117	64.403	92.8343	52.1865	33.2939	37.0683	50.3716
ANP32A	179.766	254.02	202.506	240.995	139.204	192.408	346.343	518.419	392.711	300.926	124.527	210.652	159.296	157.794
ANP32A-IT1	18.009	5.79006	1.59179	7.34719	6.48423	8.67742	1.13738	0.956596	0.700034	44.1526	23.6951	1.59179	5.53778	24.4481
ANP32AP1	3.15079	28.2513	3.46315	3.19931	0.645217	1.26506	2.47067	20.3384	1.26506	3.46315	1.26506	3.46315	2.29658	0.645217
ANP32B	686.067	676.33	551.722	335.876	629.031	728.81	596.416	557.869	694.103	769.029	224.976	338.466	560.064	345.446
ANP32E	27.7588	33.5231	18.2317	68.855	83.1007	40.6354	89.2443	92.5919	93.0472	112.896	87.302	87.4284	64.8723	55.9681
ANPEP	2139.75	1654.28	1336.2	980.856	1338.49	1815.86	1384.38	1570.28	1068.1	1637.65	3087.88	3389.22	3409.89	2808.15
ANTKMT	60.4796	18.5587	37.0195	9.57053	27.9559	19.9175	89.8195	98.7154	43.1089	76.0792	73.5474	23.8235	22.5424	12.2611
ANTXR2	163.162	194.492	135.357	146.219	114.378	210.986	79.1508	94.9568	148.701	126.302	111.58	261.594	360.56	385.64
ANXA1	1028.85	1329.23	1083.49	1040.12	791.46	1788.44	188.216	183.762	232.218	207.729	142.274	306.745	389.949	473.683
ANXA11	1258.76	783.051	945.51	493.83	1087.89	669.379	1221.35	837.563	905.223	1422.49	1807.3	896.576	1129.5	963.482
ANXA2	2362.68	3751.58	3144.34	4304.74	2406.3	3170.93	3055.32	3428.58	3174.06	3516.55	2476.77	2640.96	3009.5	3738.71
ANXA2P2	14.0113	33.6146	54.8572	8.60799	8.83551	32.539	40.0699	33.1793	45.6671	2.20228	4.90422	149.907	50.6881	28.2658
ANXA2R	15.4488	3.52924	46.8734	39.4969	10.1154	2.13348	23.2187	59.4116	116.371	86.2073	170.69	3.90369	10.5567	18.2027
ANXA4	60.3181	106.08	77.9314	12.2192	22.3386	48.6289	263.402	251.095	205.442	151.946	29.9936	113.374	163.733	71.4639
ANXA5	788.771	1243.58	1080.6	1717.3	974.927	1140.59	707.409	1006.79	1084.56	700.615	953.197	1561.15	1530.28	1465.2
ANXA6	40.8942	68.7635	8.96823	24.2672	67.4204	121.24	166.165	68.775	7.65358	178.193	500.277	342.501	193.579	234.755
ANXA7	200.078	659.112	159.416	495.732	277.189	420.12	157.557	237.377	214.413	195.066	84.8963	419.399	322.543	277.563
AOAH	169.311	222.829	90.4517	13.8149	96.343	46.799	245.614	98.6115	53.068	191.948	162.143	130.378	156.19	62.7335
AOPEP	2.15704	0.710367	1.11025	1.08984	1.36585	12.4313	4.22858	32.4413	6.37614	18.8749	1.09295	1.11025	6.19071	1.16341
AP1AR	16.8708	39.2077	38.0768	19.7066	16.5899	65.1787	40.3837	111.359	69.1994	55.6481	1.35438	4.07712	17.8387	4.42276
AP1B1	364.653	300.5	302.305	372.835	311.186	390.052	583.91	809.653	383.203	787.066	381.404	202.041	215.794	211.709
AP1G1	284.89	251.449	222.046	418.137	258.875	203.971	135.391	133.668	185.161	172.325	300.562	265.901	176.977	327.989
AP1G2	0.533239	3.81309	0.300101	12.4006	4.06647	77.315	11.5862	4.06647	1.53671	8.86116	1.53671	16.6339	9.08701	49.6365
AP1M1	232.368	178.917	236.017	168.184	276.96	198.661	219.03	203.602	195.35	279.158	363.909	182.671	295.192	209.305
AP1S1	51.6448	13.5502	2.4221	0.884523	7.72679	9.04962	67.9525	42.1765	27.0786	229.725	143.596	216.686	153.604	122.712
AP1S2	790.597	1293.88	774.422	1506.92	1078.01	1240.31	897.538	1223.48	855.535	1083.69	471.237	610.387	605.07	530.16
AP1S3	31.9211	46.9024	25.6995	45.1462	14.6972	5.90684	0.896004	1.51776	3.26273	57.9	34.2753	1.3206	23.9941	41.1409
AP2A1	2.66249	8.55214	34.4346	2.66249	23.661	18.5584	2.66249	0.341595	5.4916	1.3824	0.795367	1.3824	36.7296	9.30143
AP2A2	157.371	97.5244	101.879	110.429	117.761	129.774	165.049	234.976	139.012	238.022	215.64	131.408	132.27	118.128
AP2B1	365.978	387.644	275.298	463.347	493.232	240.481	239.27	154.962	244.836	329.69	604.717	399.963	340.166	532.231
AP2M1	481.811	377.948	464.819	366.063	474.119	440.307	615.488	441.749	472.366	670.196	629.457	374.294	455.805	538.07
AP2S1	241.329	211.977	380.39	136.136	115.281	158.942	536.56	595.244	469.145	597.572	342.393	175.557	307.015	293.224
AP3B1	135.132	103.369	161.878	195.318	124.229	190.011	202.086	207.917	293.753	238.265	190.239	170.984	205.786	323.763
AP3D1	444.412	398.752	490.58	652.545	560.271	333.32	489.141	526.087	745.952	633.298	845.324	544.114	590.837	641.863
AP3M1	58.4413	3.4239	49.9183	44.5688	91.0263	159.78	65.3366	74.6043	378.244	118.391	52.6789	21.3126	64.054	74.5342
AP3M2	14.956	4.90256	58.336	0.848922	3.47519	0.987888	19.886	3.14018	26.6014	18.6265	50.1577	4.16344	25.5942	36.4794
AP3S1	186.896	178.92	120.631	111.575	138.143	152.362	270.277	319.133	256.132	399.535	162.87	177.514	201.772	162.043
AP3S2	35.215	32.8029	53.9582	36.295	38.3411	52.9349	77.0275	31.6755	63.12	77.6923	34.1292	21.286	37.9951	77.6832
AP4B1	21.6237	1.94649	1.02249	0.762973	7.99077	17.0316	35.287	14.4409	61.8218	49.4038	5.98961	51.7026	21.086	30.3565
AP4E1	36.8237	35.1264	92.382	44.0677	46.3643	92.2115	139.563	105.069	81.4515	85.2867	87.1214	50.8875	101.49	95.793
AP4M1	47.1962	129.252	43.3296	46.7083	21.0172	121.296	35.8148	51.6765	74.8308	36.2719	2.52046	38.2429	37.4525	42.4229
AP4S1	38.2417	62.4983	75.6838	52.3023	39.3242	14.9221	22.1332	22.9865	44.5635	29.3246	53.2847	31.8694	50.0237	43.3188
AP5B1	206.767	142.513	152.996	120.136	227.763	199.769	163.916	61.2519	112.316	149.197	330.962	263.19	259.912	459.195
AP5M1	27.3703	36.2621	48.2675	40.3429	40.9696	79.9193	114.927	62.5434	89.2982	42.2146	40.4722	100.932	82.5347	112.546
AP5S1	20.6116	30.807	53.6475	9.61026	14.9257	29.555	42.7151	16.8815	33.2806	87.0581	5.05644	2.02702	18.1088	18.7586
AP5Z1	182.438	176.607	220.824	506.716	313.377	190.614	116.27	116.564	158.449	178.55	408.347	177.262	202.645	310.023
APAF1	175.744	101.281	103.877	105.417	138.348	83.7558	164.812	178.084	233.439	240.465	286.768	212.671	185.98	187.79
APBA1	1.03358	0.823772	1.0319	1.03358	1.13818	2.40264	23.2596	20.6987	10.2379	1.0319	1.26743	17.0584	1.03358	1.13818
APBA3	68.3616	46.4639	78.8461	68.9121	137.006	66.7727	50.2126	70.7419	56.8519	46.7171	101.823	56.8638	75.9246	29.398
APBB1	2.2879	3.77159	1.183	2.2879	0.891277	0.414541	2.2879	0.891277	1.71732	1.183	10.2048	20.7065	2.2879	15.9003
APBB1IP	790.696	814.256	573.106	221.732	369.892	727.705	454.383	282.205	349.837	310.929	93.1026	277.137	242.261	257.772
APBB3	71	18.3896	83.2586	20.3469	36.4907	15.1985	48.2057	50.5118	117.052	15.5796	175.315	197.132	82.36	65.1994
APC	248.809	148.17	195.345	167.754	185.943	148.764	167.506	139.543	213.018	175.037	361.752	297.831	242.949	338.992
APCDD1	1.31248	0.814532	0.810716	1.31248	1.1538	0.814532	1.31248	1.39884	0.814532	0.810716	40.1028	30.7457	9.58553	14.0836
APEH	135.609	30.786	49.1997	33.9916	39.2814	65.8293	125.903	126.468	88.0338	138.242	92.6023	54.6323	28.4671	56.3647
APEX1	2.34601	35.1524	11.557	45.4639	9.08393	54.1382	138.358	129.768	37.4758	39.2757	0.787824	4.39395	3.80749	4.84343
APEX2	59.4631	34.8638	74.0079	59.3639	60.6696	57.7819	36.5707	68.9178	59.9529	66.2429	67.4467	28.0388	63.1008	36.3917
APH1A	1763.99	1602.29	1524.31	1221.41	1458.92	1261.22	1211.94	975.324	867.291	935.587	1437.52	1348.73	964.879	1088.15
APH1B	105.072	107.127	50.4376	39.6779	70.5074	73.4538	121.204	104.364	112.357	166.567	91.973	164.02	160.925	133.457
API5	129.589	114.467	147.769	128.344	93.3717	198.668	173.099	175.893	248.588	187.68	58.2223	88.8796	114.325	154.277
APIP	15.9708	74.7587	20.344	11.2938	1.12268	2.91566	9.91437	24.3468	90.59	20.9987	2.91566	40.4553	32.1945	72.7293
APLF	5.76094	12.7862	1.71419	6.44655	13.8509	11.272	9.35749	25.7465	12.3156	1.71419	1.18914	71.6769	6.07368	1.1798
APLP2	3325.2	3416.14	3665.91	4043.9	3062.15	3534.91	1962.87	2249.65	2077.83	2283.1	3707.96	3154.17	3524.91	3896.49
APMAP	318.965	272.922	479.238	133.566	239.899	245.555	854.165	607.79	616.475	706.95	322.527	197.744	366.172	263.496
APOBEC3A	287.528	264.138	218.331	638.722	559.824	289.746	20.0674	12.171	14.6084	30.4845	36.6217	13.0979	11.1097	23.565
APOBEC3C	80.2975	87.5518	39.0471	47.8569	52.796	22.8691	115.664	97.8595	71.7323	138.241	70.8747	48.7786	22.9022	30.3155
APOBEC3F	3.98274	7.88639	3.82615	17.9094	6.10761	6.51791	5.20507	7.40474	2.46875	10.4453	20.1713	7.16956	6.89457	11.4694
APOBEC3G	13.7257	23.8267	15.163	20.9056	60.147	34.739	17.3403	4.37415	3.82497	26.1441	83.5293	18.9419	53.149	58.9447
APOBR	592.905	655.415	706.412	298.56	606.259	559.364	482.358	340.762	280.61	267.908	373.983	436.174	450.587	286.551
APOC1	31.3619	19.2467	118.874	31.0775	20.7452	14.8465	304.885	267.394	479.991	545.339	26.8516	2.67568	12.3936	15.9771
APOC2	1.04292	1.32287	4.24358	9.43182	14.0483	3.85834	129.489	65.7672	127.873	43.0878	2.03533	0.908593	1.04292	0.797741
APOE	21.485	49.1544	36.2897	22.7897	15.7579	5.977	296.934	304.304	161.301	360.322	47.2942	13.2875	15.4155	13.8631
APOL1	2.14889	4.28292	43.4897	62.6539	62.4342	13.215	24.7139	1.66189	13.4072	2.87299	149.38	24.354	34.067	148.24
APOL2	37.5166	7.58055	28.7842	16.7395	4.64886	24.8219	18.9916	33.6056	38.8722	28.7709	58.4188	41.4297	35.826	135.709
APOL3	28.6701	251.786	60.2497	439.793	236.076	195.672	25.2917	34.4989	10.2529	33.1541	117.499	108.894	186.117	96.1857
APOL6	182.994	263.861	271.244	660.375	411.692	212.386	138.827	83.7215	72.7827	163.847	371.32	88.1687	90.2769	186.413
APOM	2.23799	1.95706	2.51987	2.23799	22.7874	6.16175	34.7335	14.6282	3.26739	9.01876	9.88124	2.51987	2.23799	0.524594
APOOL	47.3578	1.99939	62.1684	10.5755	24.6461	47.5904	34.2036	52.0601	102.645	62.8362	74.3839	8.03402	42.4102	31.359
APP	110.98	178.202	138.443	309.381	262.592	287.11	232.938	187.385	192.359	255.527	441.504	429.894	543.286	631.225
APPBP2	155.583	187.817	161.735	161.483	239.893	110.14	118.968	55.0519	129.848	112.321	84.6495	77.1693	76.0712	102.592
APPL1	139.894	137.965	112.182	152.768	83.0559	78.2967	190.417	311.061	258.41	256.877	128.319	124.57	88.0186	107.168
APPL2	77.5542	100.888	77.1075	21.696	45.4851	81.4595	117.283	64.3968	100.748	65.0722	17.5392	67.0613	73.5879	58.6742
APRT	119.078	85.9783	103.393	273.741	113.317	102.548	613.023	138.515	145.421	206.258	40.7675	16.666	2.61582	32.6757
APTR	48.7767	49.5683	77.7863	33.1129	154.834	56.7508	22.9488	1.23258	36.5418	14.1925	26.3444	37.018	73.0611	247.667
APTX	54.4032	21.2829	12.7495	6.36036	37.8065	31.7021	70.0387	11.3873	51.4613	77.8555	21.8427	38.8219	31.294	71.8126
AQP9	570.094	1062.43	552.737	3805.09	1798.58	935.316	80.7075	34.1697	185.1	97.8609	1241.5	2273.71	1304.33	5351.24
AQR	119.441	135.139	192.003	75.8587	122.875	89.6348	203.771	118.432	242.81	200.491	90.9761	73.8015	144.927	126.117
AR	2.79734	13.6212	0.762449	2.79734	7.95496	1.17632	2.79734	6.28204	3.24875	35.4751	1.17632	0.762449	2.79734	0.398583
ARAF	68.3028	75.4098	81.2042	84.924	91.6897	48.4184	38.2566	146.539	55.3086	44.4485	60.8128	47.0981	55.3416	12.2219
ARAP1	409.494	432.337	359.576	245.884	382.496	571.308	569.789	349.421	322.477	398.401	460.034	677.84	638.689	686.622
ARAP2	12.4929	110.064	29.5155	100.916	94.3304	37.9021	80.2064	29.4697	70.3442	11.309	6.39804	79.0101	18.5675	19.6533
ARAP3	80.8214	145.757	220.815	53.5941	217.119	139.917	61.8667	9.68831	66.2447	7.4108	8.03356	56.3774	40.5005	37.5163
ARCN1	53.9211	142.561	78.9601	143.303	102.87	219.591	138.926	100.162	89.5811	153.598	97.6237	152.595	255.027	313.814
AREG	3.98872	8.86978	23.1686	13.255	69.4246	7.81937	4.54942	1.55618	14.8085	3.07288	1.53197	1.14476	6.5415	1.55618
AREL1	53.976	105.471	140.82	104.441	99.0715	104.7	105.812	81.9929	62.8885	50.1361	115.408	110.531	134.362	106.209
ARF1	1512.94	2190.54	1490	2863.12	1544.62	2297.56	1111.56	1395.55	1406.51	1338.77	1265.8	2073.91	1860.92	2441.02
ARF3	1067.3	673.603	694.768	663.514	678.148	554.056	565.361	593.965	750.621	760.865	1145.53	964.557	801.531	1004.13
ARF4	193.726	451.393	234.424	499.225	278.453	392.816	138.699	201.557	235.506	174.915	143.546	385.326	446.867	390.247
ARF5	1267.32	836.386	1020.03	807.44	983.431	823.81	841.127	804.053	698.192	918.436	1335.75	790.155	746.578	791.778
ARF6	624.264	736.087	590.137	615.182	831.299	943.578	382.136	338.483	304.903	333.954	214.557	293.94	309.615	249.479
ARFGAP1	39.7249	18.3655	26.1396	85.4186	56.8648	87.429	38.4794	92.6023	78.1882	87.2087	59.7852	43.8044	57.4843	53.3506
ARFGAP2	105.793	90.9844	58.4694	45.2008	28.9422	61.9439	59.5779	68.7428	54.1434	67.2088	48.5955	87.2023	52.05	90.2746
ARFGAP3	180.892	423.467	179.735	1288.13	282.496	453.651	94.7784	188.125	227.462	154.285	108.021	310.292	213.732	370.574
ARFGEF1	286.072	364.265	198.544	194.682	269.446	231.026	177.389	136.141	207.094	193.82	120.244	237.084	212.12	208.098
ARFGEF2	122.332	127.056	112.06	96.0548	143.525	100.447	133.462	139.982	100.589	196.331	150.957	79.0256	123.573	80.1695
ARFIP1	26.6413	43.0744	32.9539	46.7364	71.8542	25.632	61.3662	37.1014	115.962	66.9498	48.0754	63.1861	80.5567	68.7868
ARFIP2	3.60676	3.25302	6.24723	3.60676	33.1953	15.2948	5.59768	4.63247	55.2157	33.6764	2.01705	2.15288	76.0974	8.61045
ARFRP1	17.2056	22.8869	61.0513	59.4586	5.7787	29.7338	50.7922	59.6758	30.1663	23.799	67.2213	43.7704	26.5574	138.65
ARG2	164.826	30.5625	48.7462	4.39147	65.6745	15.3961	298.06	20.7231	130.803	140.37	67.6803	37.0391	19.3082	48.8775
ARGLU1	553.385	817.693	686.827	968.56	580.216	746.734	553.146	784.205	587.375	803.082	357.251	310.273	432.167	415.724
ARHGAP1	281.594	88.446	197.021	38.8434	141.173	123.022	150.818	226.634	125.515	97.5166	277.864	225.206	230.036	69.7974
ARHGAP10	317.563	331.913	333.036	234.329	210.148	351.64	277.629	396.616	258.843	342.153	117.796	120.715	172.253	130.4
ARHGAP11A	0.670175	4.89461	12.9781	0.670175	0.741058	0.845389	16.1217	28.7502	15.7598	2.38179	0.845389	2.38179	7.6137	0.741058
ARHGAP12	4.79875	11.6735	6.126	1.61637	5.96378	12.4576	56.4436	21.5555	32.8243	43.1301	9.14301	33.4807	99.686	48.492
ARHGAP15	2.07637	38.9642	4.71855	24.1431	17.9627	48.2533	90.2306	16.4887	32.5262	44.7466	1.12164	11.789	15.1644	31.9248
ARHGAP17	90.6394	104.985	73.4075	34.6832	67.0466	95.3152	149.501	44.6403	88.9469	82.7877	18.9461	45.8511	35.8807	63.5003
ARHGAP18	301.488	146.358	320.622	46.1245	154.862	135.358	561.473	396.82	655.852	707.878	329.04	190.495	547.554	287.646
ARHGAP19	48.6884	20.2684	16.2997	1.4057	18.262	22.0724	58.9043	10.0581	44.2893	52.8014	49.9006	138.831	245.251	213.241
ARHGAP21	138.28	163.017	157.72	205.23	164.81	140.042	87.3158	51.4549	86.2816	79.9827	82.5841	76.7826	65.6466	125.681
ARHGAP22	174.889	122.408	232.003	43.5611	261.765	134.442	215.632	328.962	71.63	140.637	55.223	17.3029	39.6263	4.43078
ARHGAP24	10.1067	14.873	13.9451	13.6657	1.37875	10.6836	29.7193	83.5781	15.6344	219.069	21.5182	2.98578	13.0233	36.2479
ARHGAP25	360.941	154.664	304.77	162.953	192.731	69.5943	295.498	384.298	458.608	396.816	794.177	249.784	225.564	205.796
ARHGAP26	744.966	346.474	534.244	265.244	395.121	397.443	400.398	379.568	432.794	433.726	916.277	679.853	690.206	704.775
ARHGAP27	1409.83	513.6	778.78	205.786	624.212	876.469	542.865	285.831	316.704	411.47	479.784	442.058	434.297	464.035
ARHGAP27P1	25.924	25.724	28.5406	9.87119	67.794	31.2676	19.4811	1.74987	15.6172	22.8652	23.2005	16.2061	58.4586	92.0101
ARHGAP27P1-BPTFP1-KPNA2P3	197.004	49.4908	82.6509	8.63057	30.4799	88.3238	58.0594	98.0883	101.772	69.9235	13.4724	36.3438	60.7142	21.5426
ARHGAP30	3450.99	1885.49	2648.19	594.707	2084.31	1655.52	1380.07	824.508	893.616	1324.58	2659.76	1664.4	2619.41	1671.43
ARHGAP31	355.161	1118.21	336.374	998.015	1120.2	912.544	339.631	249.272	196.953	430.701	441.973	609.033	737.847	622.266
ARHGAP32	34.3584	0.96468	12.4576	0.723313	17.6623	40.7975	37.0452	12.1598	49.9546	65.4611	14.8422	4.44637	31.6957	18.246
ARHGAP35	154.917	51.9268	100.807	35.3128	108.809	56.026	113.764	93.4272	216.088	92.9952	129.751	145.181	131.065	86.0451
ARHGAP4	142.057	188.581	150.669	200.444	173.106	212.059	91.1398	173.571	58.771	66.6878	93.5448	112.499	84.7177	45.9572
ARHGAP45	330.129	272.829	313.465	167.05	531.74	344.939	571.92	313.783	341.069	535.725	432	263.875	439.635	272.924
ARHGAP5	116.541	32.1571	36.5886	32.0307	17.0274	47.5035	12.0243	90.2644	50.7857	50.0143	116.402	166.77	201.186	113.939
ARHGAP6	12.1033	2.18911	2.75019	0.815352	20.1771	4.82466	22.1449	44.1245	37.4619	115.657	9.5016	2.75019	17.2028	1.01097
ARHGAP9	266.957	80.9405	207.31	23.8709	190.107	82.752	288.668	242.818	367.864	216.976	190.295	144.482	254.889	61.6176
ARHGDIA	407.633	566.707	391.521	1168.21	442.106	488.691	217.084	406.75	295.138	322.152	480.398	492.616	379.84	486.45
ARHGDIB	441.703	327.759	404.844	122.449	401.447	377.409	932.175	1028.74	779.832	1547.66	698.32	406.125	1336.1	419.916
ARHGEF1	64.4427	111.826	96.865	79.083	148.169	148.938	157.661	83.824	107.452	74.0144	58.3638	121.006	129.994	94.802
ARHGEF10L	98.9237	325.25	130.787	205.342	219.742	307.911	208.664	195.625	61.7067	177.275	192.506	213.436	280.666	171.417
ARHGEF11	183.517	118.891	101.597	49.569	178.26	142.925	274.906	204.896	186.464	229.916	196.585	246.696	249.077	130.791
ARHGEF12	5.71707	12.11	5.95861	11.4826	5.94008	6.86306	10.6903	5.05966	1.04581	3.80514	61.1438	30.188	7.57293	23.7537
ARHGEF17	1.29077	0.704086	2.34699	1.29077	0.468828	0.704086	2.00328	8.52595	13.6118	2.34699	23.8322	38.7982	48.1823	31.2544
ARHGEF18	61.894	30.0351	51.779	22.5022	11.075	60.1777	87.8523	89.2084	55.8433	46.4534	58.41	99.3917	48.1833	130.206
ARHGEF19	1.99084	1.84155	1.02823	20.5765	10.3034	4.46453	1.99084	0.877631	3.84319	15.6405	5.1384	1.02823	1.99084	11.5367
ARHGEF2	575.656	1166.58	839.479	1780.11	1291.44	1258.92	820.599	596.405	934.382	639.651	644.564	1155.87	1051.87	1390.14
ARHGEF3	24.2262	90.4026	26.6368	14.5973	13.9218	2.42887	35.4363	57.5075	11.7391	100.301	310.169	37.865	63.7987	25.7483
ARHGEF39	1.47703	0.375317	4.45562	1.47703	0.475307	4.10499	24.0697	12.2711	3.36879	4.45562	24.2529	4.45562	2.39717	15.9659
ARHGEF40	549.088	240.335	530.009	57.2201	273.632	244.036	265.403	293.041	194.534	145.775	140.821	133.018	192.68	48.6322
ARHGEF6	53.8306	102.713	78.2014	91.2683	40.5209	62.5444	109.091	162.15	171.484	207.298	31.5158	34.8896	64.7786	69.8792
ARHGEF7	70.9861	90.4012	64.2686	41.0193	146.288	67.5816	157.865	75.5347	102.632	126.128	87.444	91.3822	119.28	66.6617
ARHGEF9	16.7088	3.72503	1.68563	0.582212	5.84364	2.25183	12.1985	13.1665	32.6502	110.102	2.25183	1.68563	5.19701	1.6995
ARID1A	318.272	285.055	242.084	156.33	241.388	270.063	355.824	330.734	426.467	273.615	158.387	362.091	293.714	232.58
ARID1B	83.3662	64.6756	101.186	27.615	53.2584	80.4936	167.818	101.019	111.684	174.466	86.1025	57.7536	129.579	113.876
ARID2	156.511	90.5251	222.762	124.373	173.905	185.814	96.7144	75.3116	84.5908	49.6112	118.126	95.6583	89.2794	87.4894
ARID3A	242.468	172.735	212.352	218.518	275.951	193.177	326.9	312.676	416.929	265.886	723.423	786.349	581.078	562.989
ARID3B	60.4864	29.6483	34.5444	27.3343	36.5898	57.5019	38.3089	76.6512	22.2746	25.7564	193.028	213.436	115.731	66.0525
ARID4A	463.806	283.671	405.139	283.321	377.561	298.724	239.449	339.289	332.528	279.188	638.343	501.135	571.663	373.101
ARID4B	424.873	412.757	411.856	586.571	439.902	436.106	187.404	373.366	250.353	300.329	642.707	485.012	620.146	423.443
ARID5A	101.734	207.28	149.204	292.937	244.465	175.766	139.418	157.375	85.2472	99.3423	241.974	217.964	180.877	133.308
ARID5B	158.118	51.355	69.576	458.519	98.8444	32.1294	29.6253	107.746	313.917	135.094	1325.08	644.234	319.552	779.557
ARIH1	307.629	315.426	258.048	342.285	209.504	325.009	150.766	260.377	144.113	216.269	253.606	235.036	236.012	234.774
ARIH2	491.99	460.342	487.837	673.355	578.058	452.652	334.069	359.006	318.387	339.972	380.127	271.238	227.872	253.251
ARIH2OS	12.5959	13.5431	5.36763	1.37034	0.935216	2.33914	0.530336	20.409	2.33914	0.861947	2.33914	25.9833	18.9358	0.935216
ARL1	21.0684	15.1134	41.4559	31.0927	6.69009	22.0528	51.7168	52.9671	90.4887	162.341	45.5631	12.2886	40.5613	164.085
ARL10	28.9334	9.65817	1.73203	13.7356	13.5623	5.92305	22.688	12.4494	3.50538	29.4454	39.8373	15.1582	0.885973	6.02603
ARL11	83.0253	87.7355	153.838	29.5611	76.9327	47.3171	142.784	102.619	74.1007	80.1528	268.805	140.99	235.962	100.839
ARL13B	62.7004	63.1995	75.4083	68.4372	43.1419	59.293	7.25403	9.90046	55.1772	5.41747	19.4139	175.647	128.957	140.572
ARL14EP	65.9641	135.014	74.8028	33.571	82.3728	53.0684	113.971	153.117	55.2762	81.4239	67.1864	82.8266	105.431	24.156
ARL15	23.0589	17.2771	14.9721	38.8839	88.4869	26.0197	58.7648	7.31033	81.1262	48.4688	22.7646	25.5741	15.7569	70.77
ARL16	23.553	15.5129	8.39968	18.846	21.5789	25.3978	20.8521	24.9059	23.4328	2.69768	6.87061	128.54	6.85317	8.12159
ARL17A	114.037	38.1419	50.4622	17.1368	103.362	63.1204	177.556	72.7774	76.5272	194.016	141.901	55.4304	75.3463	57.6161
ARL17B	68.1524	26.3341	49.8845	23.7851	36.8975	74.7116	130.693	114.311	63.5508	138.483	89.0652	39.9769	52.5651	59.0197
ARL2	114.175	15.1821	29.9145	1.8027	57.1663	18.5891	83.9338	91.9844	75.3373	55.8769	39.2239	40.1725	48.2745	4.25306
ARL2BP	51.1865	73.8623	86.614	60.3051	57.901	44.5896	73.4224	48.5822	81.764	50.2542	44.8031	51.5239	53.234	62.2264
ARL3	78.2287	58.2866	58.3672	20.2012	32.0314	56.5968	100.44	97.2302	123.403	63.4318	83.2813	275.746	213.59	169.234
ARL4A	133.298	182.883	130.967	166.322	283.966	167.674	74.925	30.3883	47.9135	29.9325	73.2724	137.775	64.8089	84.7249
ARL4C	626.913	562.146	815.327	339.161	1066.91	419.485	547.266	365.456	153.577	943.491	439.4	38.7792	136.754	61.848
ARL5A	106.225	166.515	134.948	24.4151	38.2312	131.572	75.6699	87.498	213.137	125.357	2.29442	12.7415	54.5936	23.9654
ARL5B	28.4328	137.247	118.809	636.829	109.329	141.809	35.5333	45.6172	32.6462	19.0007	59.0215	77.436	58.2872	97.1545
ARL6IP1	186.791	253.291	213.093	316.913	248.16	341.464	190.351	251.927	292.092	236.899	173.246	289.518	388.415	324.06
ARL6IP4	379.103	269.422	307.1	280.902	284.628	241.105	337.443	396.687	363.136	340.498	236.068	198.613	154.965	156.386
ARL6IP5	422.874	614.289	570.521	348.436	461.968	645.497	1160.58	921.275	1098.84	1015.93	753.71	1205.2	1920.42	1458.09
ARL6IP6	33.5431	55.1435	12.0572	11.1468	2.11968	34.9193	20.5638	53.967	53.164	30.6366	0.939015	27.7461	12.5024	29.854
ARL8A	350.368	680.049	506.331	983.571	497.748	485.467	219.117	455.473	387.456	360.831	479.662	542.16	812.553	547.712
ARL8B	527.175	765.386	512.764	1169.13	443.063	542.008	200.17	391.214	428.742	370.619	311.202	444.802	448.648	539.916
ARMC1	31.6968	37.1109	118.621	24.2886	17.5066	15.2298	84.2904	65.2845	58.7535	42.1084	91.6465	32.6876	46.8975	51.3384
ARMC10	23.0251	75.5376	46.0902	34.1585	24.7658	20.81	61.551	51.1506	94.585	53.9982	24.5897	56.4697	75.5223	66.9346
ARMC5	20.6923	8.59671	11.2439	22.5117	26.3883	18.7662	13.5215	23.3579	6.15111	16.1556	25.1293	6.14518	3.95913	3.21102
ARMC6	14.329	41.7422	30.5833	5.75592	6.88835	30.8635	32.8438	31.6874	10.1164	2.06785	3.75714	72.3891	18.0766	8.51416
ARMC7	19.2025	2.12323	48.8482	7.66001	8.11264	23.3973	17.5671	16.7556	11.5207	2.51013	53.3191	21.968	11.8096	17.8429
ARMC8	7.4567	44.4647	16.9815	9.73481	39.4879	95.0782	164.694	26.3088	111.354	65.4483	1.75983	22.4615	69.2976	44.8255
ARMC9	56.7077	2.73831	34.407	1.9101	1.20963	5.1298	4.4467	29.9801	20.5728	2.45563	3.18357	4.77578	1.9101	1.45116
ARMCX1	29.4179	26.307	10.2277	50.8613	0.524498	5.30098	0.803425	29.7903	5.30098	7.99436	5.30098	9.19919	3.25983	12.5845
ARMCX3	230.402	256.347	163.062	193.442	254.51	147.156	123.85	59.0309	109.484	106.213	181.129	223.222	135.522	234.03
ARMCX5	13.4057	4.31146	13.1554	3.50025	12.4293	4.31146	4.62527	5.74223	29.7684	20.6206	4.31146	1.53638	10.9927	3.66236
ARMCX6	68.0419	33.6049	48.5071	13.1599	29.4005	71.1005	40.1807	25.7413	80.417	28.5936	2.70862	12.43	14.4652	14.3128
ARMH1	25.0134	33.5207	24.9118	13.6696	15.5836	32.2374	4.56142	1.6093	0.921079	1.39145	0.921079	1.39145	0.587812	1.32739
ARMH3	59.0849	45.649	79.1299	78.2874	56.0716	57.9106	53.2462	52.7343	65.0599	58.5976	60.0617	35.1681	41.9415	58.4585
ARMT1	18.2162	14.3474	27.1314	69.6457	4.02884	8.62385	2.04059	37.4447	32.6641	11.0663	48.5248	48.6531	75.7533	67.6659
ARNT	143.67	79.6105	147.109	59.6129	134.444	143.135	225.316	110.022	90.0662	109.826	274.744	166.72	146.12	160.273
ARNT2	1.24357	1.36359	0.489271	14.4597	15.5654	16.9027	1.24357	1.2053	1.36359	5.2534	295.815	231.702	415.764	527.378
ARNTL	39.9487	49.6034	26.4789	18.5631	27.3863	62.3139	75.9247	38.5655	74.5335	37.8403	9.22707	67.0502	37.755	53.7618
ARNTL2	2.94732	18.5512	21.0425	2.94732	7.18993	16.3543	64.0393	29.6997	10.1882	14.3615	74.4654	108.433	413.764	102.867
ARPC1A	22.7821	29.9253	40.859	94.892	15.9429	57.4433	16.163	82.3202	41.5003	41.4044	29.6287	28.2074	60.4918	53.1285
ARPC1B	2846.57	3221.79	3123.37	2808.52	3162.78	3332.76	3459.82	2908.49	2709.38	2939.48	3339.56	3420.7	3512.42	3451.77
ARPC2	2809.84	3290.27	2968.9	4389.42	3087.82	3001.15	2409.41	2536.05	3430.08	2471.79	2840.17	3811.64	3237.19	4072.45
ARPC3	1099.49	1218.32	1048.2	1492.76	1013.9	1192.21	1118.66	1349.42	1182.55	1476.83	1469.55	1339.36	1374.79	1647.58
ARPC4	545.949	422.739	576.748	619.15	513.351	443.515	546.587	756.198	738.592	759.177	783.117	475.893	586.956	547.131
ARPC5	1566.16	1815.94	1813.64	2150.15	1303.15	1587.8	1478.25	1866.84	1985.95	1675.28	1607.06	1841.51	1848.6	2189.27
ARPC5L	87.6156	97.0361	179.023	224.251	108.865	81.503	82.2631	113.922	147.336	71.9564	203.244	146.17	146.526	166.009
ARPIN	87.8914	40.9117	134.751	4.71548	27.5054	38.583	236.97	82.571	73.0692	203.003	67.2535	16.5784	78.9819	43.4849
ARPIN-AP3S2	1.84557	0.568876	0.746682	1.84557	1.27561	0.568876	1.84557	7.73259	0.568876	0.746682	63.0183	18.8782	1.84557	1.27561
ARPP19	205.984	164.337	171.834	375.466	179.71	165.572	153.902	124.789	146.686	163.795	209.09	132.635	70.1124	206.92
ARRB1	190.525	282.723	321.089	197.432	160.194	186.931	353.889	380.07	347.458	263.889	274.643	329.168	378.859	320.3
ARRB2	2900.44	1566.42	2242.16	778.24	2016.26	1583.25	1781.39	1502.03	2045.92	1950.79	2337.3	2001.92	2949.34	1806.44
ARRDC1	37.6857	58.7502	45.7189	63.3752	47.7467	41.2423	42.5735	40.4573	37.2363	42.4463	56.6664	52.7198	50.2817	56.7906
ARRDC1-AS1	1.84694	7.21277	18.1186	18.4859	17.7019	16.3507	13.0344	1.88478	27.5247	0.684595	1.24578	18.6399	9.08694	19.4667
ARRDC2	600.153	585.552	782.428	208.407	522.466	467.881	452.384	287.262	297.441	198.642	108.15	152.96	155.757	90.3032
ARRDC3	115.754	140.373	149.195	63.8525	110.908	265.929	141.904	75.1982	44.2539	78.1814	106.947	122.653	168.446	157.692
ARRDC3-AS1	2.1625	4.83937	1.56008	2.1625	0.65859	9.84522	23.4934	6.38768	0.450072	40.4813	11.0794	1.56008	2.1625	22.2617
ARRDC4	40.2563	74.6618	44.743	350.036	66.2313	61.8308	13.1032	47.5799	35.8844	56.2959	134.675	78.5537	120.83	138.184
ARRDC5	16.0968	11.4198	29.0989	0.739352	21.0434	5.29862	6.88484	1.20729	0.726675	1.86911	10.0623	1.86911	5.39975	0.995802
ARSA	58.4417	43.9746	41.0439	34.4564	64.8957	57.6119	117.523	125.992	53.5336	123.125	230.631	122.555	132.173	80.9674
ARSB	23.0164	53.7462	41.4915	77.772	87.4101	31.9977	117.844	70.8425	62.9287	64.9614	129.84	86.6846	66.6123	61.0595
ARSD	197.266	74.4062	108.637	65.4053	86.8818	106.591	101.282	131.943	79.5813	131.992	237.889	123.757	114.9	112.112
ARSG	69.953	76.5697	147.761	61.1786	74.5758	104.065	33.551	29.184	71.0203	25.7804	13.8476	26.3695	54.577	38.9257
ARSK	0.909209	1.23531	0.257036	23.4931	3.4639	9.00739	0.909209	3.4639	18.7642	10.1194	1.23531	10.9976	13.2805	32.5242
ARV1	4.45205	1.66341	0.927177	0.899755	5.92218	1.66341	21.6445	13.9789	36.752	28.2066	23.0334	43.2768	27.015	14.8859
AS-PTPRE	1.02813	8.76212	2.04596	1.02813	28.9763	8.42667	33.5088	0.49363	6.64943	2.04596	0.963058	17.9057	13.349	12.5143
AS3MT	0.756203	9.75906	1.53725	45.918	58.7658	1.68557	15.844	3.57541	39.5691	22.1859	2.59336	2.98723	3.06823	3.57541
ASAH1	327.009	384.118	428.882	428.987	390.141	224.787	593.754	742.438	701.595	539.784	533.348	416.514	387.903	295.346
ASAP1	429.108	616.08	464.363	1609.38	699.918	699.789	619.302	844.843	989.719	816.553	2438.43	2970.47	2432.75	3540.37
ASAP1-IT1	23.9114	32.5611	53.1059	21.7159	26.4187	6.20649	8.15215	0.865502	11.0194	2.06736	80.2133	106.548	42.1984	225.919
ASAP1-IT2	5.7162	19.5532	14.353	14.9251	12.0113	12.9282	6.40332	9.70738	2.44837	4.12458	70.9259	56.0315	80.3535	32.1605
ASB1	28.547	14.7056	64.6818	80.7484	66.4213	47.8673	87.0527	47.7697	138.811	51.7216	208.318	95.7327	101.437	213.438
ASB13	2.13797	2.85071	0.525584	0.930383	6.52847	2.85071	15.0883	23.5965	5.90481	13.1677	4.386	11.755	7.01255	0.926808
ASB14	10.9703	7.40671	3.23247	0.650993	0.411363	22.8535	22.2877	28.4275	3.09146	3.23247	1.49249	40.863	4.90671	10.4287
ASB16-AS1	20.9476	16.9153	27.669	58.1132	40.5407	22.6443	42.0915	34.718	56.4817	86.9329	139.846	33.4126	59.0462	100.434
ASB3	46.8972	26.9718	32.8503	59.7316	40.0095	95.1105	45.7434	63.8538	107.459	44.5034	29.6471	91.6012	63.7802	92.3599
ASB6	48.2287	34.9808	39.1872	70.8336	90.2063	45.2731	33.8789	46.5774	52.8103	50.5763	96.9131	61.836	70.0322	47.7089
ASB7	102.177	38.1138	38.6829	22.5742	53.432	69.5444	24.6527	17.6571	23.6773	67.5635	56.0589	30.7513	61.8719	70.0834
ASB8	93.1822	70.3793	89.25	29.2429	43.5739	80.3314	147.542	96.203	104.514	92.245	101.978	156.465	149.88	171.844
ASCC1	38.0566	27.7839	72.1786	26.7526	24.8043	37.8052	20.0859	37.8657	27.731	3.60727	23.5943	90.1671	33.6069	17.2504
ASCC2	74.3339	84.7864	62.6402	21.5653	54.3859	160.902	175.791	76.478	58.3507	141.087	39.7302	62.3898	112.232	103.652
ASCC3	54.6019	64.3146	29.6987	31.3215	48.0792	52.5638	67.4673	74.476	51.451	210.764	32.4014	20.9697	48.8439	33.4372
ASCL2	36.6487	51.2007	23.5136	37.4442	15.3617	27.6213	88.0878	139.375	82.9301	64.3527	63.9685	197.223	62.0638	99.1651
ASDURF	23.3431	5.97011	60.7089	21.3323	22.0017	15.0374	12.4469	2.0823	25.6303	0.98722	20.6243	41.2794	7.65653	50.8344
ASF1A	3.04644	9.90839	7.02323	59.6575	57.1601	26.6902	46.8214	73.7855	18.8401	92.0322	20.4792	3.50943	11.9908	4.05734
ASF1B	6.59357	10.0948	40.5563	10.3296	0.598531	1.01708	10.3406	28.4323	18.9605	49.2081	54.7695	2.8945	15.1388	44.9971
ASGR1	138.716	154.972	211.134	20.3478	92.6793	97.0716	267.044	156.533	60.144	187.407	20.2298	8.14681	24.2831	7.62012
ASGR2	17.7783	76.2621	158.205	96.7073	29.1191	21.4359	21.6856	9.28113	11.0716	2.44867	2.05595	2.44867	0.998048	2.30013
ASH1L	1056.81	955.011	1098.31	832.005	953.87	889.461	620.884	455.383	493.458	626.426	838.746	573.906	643.997	782.061
ASH1L-AS1	47.1993	13.8371	14.991	57.5113	16.5027	12.1984	3.17964	12.2703	14.4385	11.9665	11.2609	6.76256	3.17964	6.33528
ASH2L	31.2655	33.9969	10.1163	0.957384	0.985509	6.42232	27.4884	9.55848	61.8272	14.8584	1.46797	72.3143	24.0839	95.3099
ASL	27.7026	14.4777	17.3853	1.39967	56.1706	23.274	55.3932	1.08739	6.39824	38.8258	23.7626	6.20517	23.8519	43.9031
ASMTL	35.0785	27.0442	37.0549	33.0744	35.6915	41.7225	24.4503	26.9348	41.9264	25.9554	43.1201	57.8622	71.9109	64.7759
ASMTL-AS1	50.9193	6.2289	22.5782	2.01442	10.4789	7.51432	1.5592	1.11572	4.3787	1.45026	20.7343	23.9744	26.5706	18.8568
ASNS	3.69939	0.918448	11.285	94.1773	1.88691	2.67878	0.467278	1.60724	3.80485	1.44974	19.7833	1.44974	1.13756	18.1093
ASNSD1	19.4327	15.6646	6.2189	3.92734	9.48714	19.1643	140.19	41.2883	13.0764	23.4877	10.7041	32.185	3.92734	8.67156
ASPH	185.137	163.425	125.147	204.798	207.705	95.1416	98.6296	51.722	191.335	85.1868	229.433	401.76	182.522	407.638
ASPHD2	2.02424	0.671438	0.528813	2.02424	21.2346	3.91668	3.14162	30.3627	13.4442	13.7217	22.7271	20.0548	62.4203	1.39133
ASPM	0.809214	3.04412	1.98391	11.5001	20.6643	2.34817	0.809214	1.35396	3.17644	1.98391	2.83129	1.98391	8.53663	1.35396
ASPSCR1	28.0483	23.1611	21.5917	6.53881	36.5983	10.8897	37.7038	6.96216	1.86683	6.34904	60.317	15.0546	4.10707	4.62167
ASRGL1	57.3768	44.4811	42.2375	1.99928	25.2708	7.84268	932.414	256.997	445.579	243.999	40.1892	82.5283	58.4057	20.2111
ASTE1	13.5719	17.6661	41.3766	1.14286	80.6617	10.8341	104.65	24.4995	14.4266	98.8773	20.7173	1.39881	35.2417	1.34718
ASXL1	155.816	153.993	152.965	135.2	86.0918	123.647	78.2266	75.621	57.9377	48.0683	121.037	160.843	81.0246	132.96
ASXL2	177.939	132.14	192.756	76.3507	149.395	103.111	266.375	199.205	254.153	255.509	187.674	125.008	179.581	131.956
ATAD1	10.8094	71.2714	2.25538	6.41448	6.98011	14.0666	18.4934	21.6248	32.8556	25.925	1.28611	84.5243	33.0376	23.3452
ATAD2	24.9366	5.43601	29.1382	1.57489	4.29057	4.79224	42.7741	76.4314	94.5381	32.9258	50.5595	40.7187	74.124	24.0205
ATAD2B	273.077	139.98	133.929	136.374	220.331	156.793	117.386	128.065	136.097	276.263	266.512	128.346	182.107	163.698
ATAD3A	17.5416	15.9809	4.64177	6.98668	0.927828	0.772852	13.2889	13.4986	30.4161	33.2264	9.51267	13.5412	2.19419	26.1354
ATAD3B	14.875	4.94681	51.0755	12.0715	24.1248	19.8667	18.9148	28.4723	15.6002	6.7742	10.2243	2.52364	4.61526	1.46779
ATAD3C	6.5363	29.0401	5.31945	22.1864	24.2693	12.191	8.54234	23.1347	18.47	29.0441	2.57236	5.81453	13.5781	2.98617
ATAD5	24.636	2.45727	41.7203	22.1118	38.1562	44.0473	57.3508	65.8875	53.3327	2.4362	112.75	191.889	20.8328	19.0103
ATAT1	12.3201	1.32053	77.1446	22.1155	11.9009	29.8797	10.8683	11.5218	12.8606	5.11589	29.4769	1.90586	5.05123	10.113
ATE1	124.697	60.1701	102.875	6.51171	32.3373	11.9778	37.8083	15.0032	63.1904	29.5628	50.5474	55.6067	74.9842	51.7254
ATF1	35.8131	26.2816	57.3881	85.7165	19.9615	45.1798	22.0649	74.9598	49.9115	45.6687	20.7775	11.0293	18.1794	21.7702
ATF2	63.1538	137.551	46.6125	48.9908	58.2361	55.2689	76.7944	63.3904	55.4592	53.5797	45.2557	141.414	80.306	69.864
ATF3	249.965	170.535	93.2199	532.437	140.947	177.734	47.4547	51.6483	26.5734	27.4996	67.6743	89.658	8.63037	47.2725
ATF4	979.681	1314.79	845.141	1795.81	1194.39	1228.71	428.14	505.6	322.055	345.807	339.274	437.258	234.345	284.148
ATF5	1215.22	803.292	896.658	427.372	845.2	813.807	284.166	209.168	257.389	439.636	762.803	489.683	869.69	758.969
ATF6	250.056	241.896	302.807	191.146	185.031	285.149	267.675	251.69	220.496	251.697	224.121	207.003	266.425	277.669
ATF6B	184.519	150.099	253.834	131.507	57.4874	96.5113	152.81	158.31	190.247	141.215	208.767	178.296	155.166	330.014
ATF7	49.6665	90.2878	65.5837	68.81	40.2968	96.4793	136.707	56.0883	35.7816	84.9425	79.7341	69.2354	53.1938	165.346
ATF7IP	236.751	286.648	206.218	233.844	248.092	215.984	128.243	69.4589	134.982	76.8342	91.1478	206.978	107.286	183.427
ATF7IP2	11.494	5.63045	2.45669	2.64804	7.39803	1.70184	2.65087	5.94209	1.70184	48.3597	57.6047	2.45669	11.6427	3.94453
ATG10	9.75548	1.67242	7.37997	1.64298	0.92128	1.67242	1.64298	16.7541	15.0113	17.673	1.67242	0.395032	2.6665	0.92128
ATG101	83.8193	78.1617	88.5233	62.0087	161.011	54.2446	25.1951	9.78079	35.6314	21.3357	53.6204	52.6172	61.8587	61.6812
ATG12	201.462	211.731	210.236	305.471	214.495	171.658	259.986	285.402	300.628	254.841	320.008	291.282	218.537	274.918
ATG13	190.495	177.018	102.865	209.129	208.122	122.395	150.224	115.858	124.59	139.354	165.287	178.218	74.5529	122.238
ATG14	173.771	54.8047	108.04	57.3983	71.4022	83.2787	96.0395	98.3147	82.4693	59.582	76.4595	63.9725	30.0435	40.6087
ATG16L1	12.0905	77.9751	15.4454	36.3038	18.6798	74.1322	16.1172	23.024	45.9469	27.017	1.84851	31.8782	69.3994	46.7469
ATG16L2	1885.24	1051.73	1429	381.776	1181.11	977.899	855.214	465.049	544.785	813.305	770.857	488.259	701.697	555.703
ATG2A	31.4194	19.2716	18.3154	9.46578	1.6134	8.12532	21.3207	146.62	60.8522	28.4216	17.1449	62.9201	25.7639	30.9687
ATG2B	5.25103	11.559	22.806	27.4211	12.0353	12.313	24.7054	55.9292	34.978	20.7911	76.1515	50.1027	106.57	50.5345
ATG3	248.092	184.958	184.256	205.086	96.0542	193.902	107.41	276.87	280.42	209.245	104.146	173.788	191.653	193.322
ATG4A	81.59	20.8657	52.6359	1.11414	4.35863	10.5112	55.3326	51.7626	66.5619	42.2564	27.724	49.0545	80.4655	40.0883
ATG4B	351.21	310.022	268.794	259.028	413.148	250.714	181.513	152.655	165.631	145.101	190.693	210.257	148.671	126.31
ATG4C	23.1856	0.676261	1.73324	0.390483	2.18487	7.88963	37.2708	238.4	28.0154	62.0336	22.8904	16.8542	10.1399	2.18487
ATG4D	2.77895	15.745	9.16419	21.5417	2.67185	8.00789	2.77895	71.2644	2.78034	29.6268	10.7015	1.78877	22.5507	2.67185
ATG5	53.2206	42.0167	80.4127	41.6881	21.2316	57.3535	90.6194	124.245	75.8059	162.228	108.413	41.0014	98.5038	133.014
ATG7	87.7261	116.358	102.999	362.918	302.164	164.602	272.479	313.274	354.646	397.915	483.227	305.301	378.362	341.005
ATG9A	98.112	47.3732	41.6069	6.74139	33.6229	26.0163	64.7865	47.4533	51.2151	37.3042	56.3404	126.822	82.9925	38.5437
ATIC	18.2721	22.4806	52.0018	11.1321	22.2381	12.4782	119.4	25.4255	68.8093	33.0895	1.5488	1.19294	1.23093	1.90559
ATL2	62.5669	61.4728	73.6563	113.174	96.821	64.7303	40.786	38.9774	89.0899	74.0825	41.293	30.0812	50.6867	59.0609
ATL3	106.424	90.3598	111.753	142.87	168.858	165.956	172.415	182.569	157.931	148.528	222.362	199.808	200.881	166.772
ATM	265.8	64.6383	140.83	26.8303	113.794	113.153	348.092	240.1	301.395	538.768	235.323	97.4368	208.968	141.426
ATMIN	190.045	107.935	135.022	45.5706	66.9118	86.5021	87.4369	92.1318	106.483	84.9926	65.4045	88.3523	85.8695	75.1083
ATN1	38.6863	12.8091	21.0315	0.977308	1.24025	2.9276	36.4027	47.389	41.9787	24.1751	38.8294	78.8191	44.4119	47.6123
ATOH8	0.978983	1.06443	1.2295	0.978983	0.780512	1.06443	10.6357	0.780512	1.06443	1.2295	67.1455	57.388	7.94428	122.387
ATOX1	55.86	59.6028	71.8531	115.824	89.292	108.273	342.045	386.406	217.865	381.073	925.607	457.69	588.059	607.585
ATP10A	44.141	34.0368	79.1325	11.7873	27.1026	35.6827	15.7331	11.3286	6.14334	2.88763	1.1122	1.61363	1.01373	0.549655
ATP10D	84.331	115.629	113.893	37.1943	82.824	70.9117	200.17	121.756	117.507	164.801	78.5545	66.9544	120.548	72.4753
ATP11A	85.4746	52.2828	86.2386	87.9179	86.7826	139.143	96.4745	76.8164	140.814	159.442	141.295	103.188	199.648	298.359
ATP11A-AS1	1.7474	3.70371	9.01424	2.25756	23.7881	12.5162	23.0517	1.44503	0.746315	0.643346	4.59302	3.128	1.7474	1.1919
ATP11B	136.691	108.003	137.871	155.264	105.098	88.2114	72.0627	61.5019	81.5396	134.466	175.79	65.239	89.2896	166.709
ATP11C	68.8964	80.8236	54.9231	168.489	106.119	105.776	83.7002	114.806	70.2515	95.9614	151.896	139.967	93.8932	111.141
ATP13A1	5.82093	9.21813	10.9555	1.17641	11.2231	8.80366	84.8987	94.3748	98.1117	59.3673	2.85788	7.1688	39.14	2.56456
ATP13A2	46.239	32.2757	67.8246	78.8648	71.2553	50.5839	68.4225	84.3153	70.0515	42.2296	81.3853	49.4246	37.3045	33.2433
ATP13A3	450.431	831.356	507.02	1987.29	651.346	831.265	205.188	239.303	357.345	252.827	2559.8	4812.48	3441.76	7056.38
ATP1A1	919.359	1035.61	1221.52	1956.58	1202.29	929.175	593.559	559.397	863.221	585.043	743.778	666.146	578.646	873.512
ATP1B1	91.6199	56.8672	39.5632	29.0643	74.8293	3.61864	79.229	51.5167	172.395	117.868	33.4051	12.7761	5.61707	5.20408
ATP1B3	525.099	700.026	563.303	1476.41	680.69	640.512	297.681	433.371	862.969	336.667	310.419	733.522	520.456	688.243
ATP2A2	285.612	391.644	308.621	410.045	330.775	307.436	262.529	234.193	410.295	297.664	230.748	357.84	370.761	451.934
ATP2A3	72.8561	51.9109	253.941	12.0398	31.3828	32.1433	38.3275	12.6816	21.151	2.47143	54.0294	132.179	56.7171	48.5616
ATP2B1	1390.57	2863.13	1302.32	8458.15	2614.04	2376.32	345.604	488.477	397.307	388.639	471.074	671.736	313.267	576.174
ATP2B1-AS1	486.681	1102.81	486.074	2419.53	544.454	920.79	94.0578	297.889	112.123	261.532	79.9961	67.1811	82.2344	87.8875
ATP2B4	49.9956	184.261	45.9463	45.357	38.6879	120.495	39.8682	12.293	17.3314	52.8139	11.2643	29.9836	47.9449	121.387
ATP2C1	103.688	203.76	128.695	475.06	195.754	234.958	171.818	225.691	165.787	272.985	577.338	466.559	541.43	743.124
ATP5F1A	194.795	273.722	235.451	228.508	167.782	268.997	371.906	378.548	314.025	452.86	115.467	115.031	161.275	180.863
ATP5F1B	628.602	582.032	459.126	748.431	528.086	614.783	387.234	491.366	466.736	410.845	385.047	546.325	352.983	449.151
ATP5F1C	94.0593	180.645	203.476	218.844	139.298	131.446	221.998	368.088	250.731	179.189	106.676	109.669	138.984	81.9172
ATP5F1D	19.3482	25.9954	80.4194	8.03703	34.146	27.9474	45.5152	93.5211	43.4004	29.0821	8.25586	5.64391	36.7791	2.37472
ATP5F1E	709.618	1112.34	976.217	1011.51	947.184	850.134	1498.75	1300.59	1532.5	977.142	923.42	1502.19	1243.94	1184.89
ATP5IF1	107.663	96.0721	106.177	56.9818	33.8805	43.7133	369.637	543.659	374.474	369.654	269.507	246.193	186.907	223.029
ATP5MC1	39.17	94.4301	126.323	99.8954	81.6288	66.7353	271.434	278.18	203.909	277.074	53.713	24.1539	64.9858	39.171
ATP5MC2	433.306	533.074	575.769	247.565	383.695	563.174	475.089	550.266	288.965	492.619	140.678	114.192	239.466	113.24
ATP5MC3	419.055	565.395	709.541	278.074	471.832	660.605	1242.69	948.347	1025.05	1211.47	211.827	213.191	560.052	328.397
ATP5MD	321.794	314.051	230.588	239.439	279.039	423.002	456.291	417.899	489.726	392.077	292.951	692.07	542.098	572.202
ATP5ME	395.739	432.41	384.517	259.781	338.73	428.07	638.165	574.39	406.823	508.74	309.874	355.849	355.674	297.076
ATP5MF	218.211	187.05	195.499	271.83	188.478	108.747	236.418	384.017	483.911	338.589	235.462	197.508	165.274	160.247
ATP5MF-PTCD1	36.9857	28.5119	7.72569	11.3613	12.6429	12.5677	24.4528	29.0137	26.181	53.2827	12.3753	23.1626	11.2988	15.7291
ATP5MG	1826.37	1682.12	1984.89	1570.12	1969.87	2041.06	1646.2	1600.3	1934.65	1617.17	995.864	1115.02	1401.24	1148.54
ATP5MGL	19.7397	46.8842	58.038	60.4614	26.068	40.3593	41.6736	70.971	20.2595	30.324	37.9631	20.7149	29.2603	20.8486
ATP5MPL	703.929	898.559	746.359	680.881	817.794	775.252	907.114	848.583	621.522	883.177	712.95	619.618	709.975	571.249
ATP5PB	334.385	463.94	418.387	218.987	210.774	306.918	341.297	352.235	268.07	263.695	130.671	186.844	199.578	167.174
ATP5PD	108.547	130.13	106.244	80.6275	152.863	194.855	354.406	288.313	256.397	276.816	154.85	255.614	324.573	199.517
ATP5PF	129.654	177.326	202.432	200.355	211.067	168.861	291.171	439.734	420.34	367.554	340.747	299.33	567.022	276.765
ATP5PO	281.376	446.821	300.138	258.843	393.738	324.517	457.105	305.543	305.961	503.491	242.546	221.832	323.215	266.667
ATP6AP1	289.007	267.303	373.095	591.533	409.711	261.341	395.63	514.961	641.606	432.615	720.285	501.774	477.319	499.063
ATP6AP1L	37.212	2.68619	6.22304	1.39269	3.31867	0.649535	4.3229	3.31867	3.1393	5.961	56.9631	5.83047	1.39269	3.31867
ATP6AP2	340.747	402.14	355.193	337.049	330.338	324.098	1347.45	1463.94	1235.95	1558.1	310.423	273.425	323.125	283.205
ATP6V0A1	180.121	118.133	236.146	230.371	185.045	177.043	373.771	429.959	366.665	485.874	681.216	232.115	336.826	383.348
ATP6V0A2	0.911033	2.42711	2.46439	16.4782	1.77229	17.8306	52.3151	94.542	29.7158	41.3581	27.089	42.4843	44.3573	118.15
ATP6V0B	752.689	695.243	755.232	915.29	692.929	516.206	515.085	824.411	765.482	527.872	844.075	843.936	653.467	553.137
ATP6V0C	1943.01	1198.89	1866.08	1572.08	1587.29	1269.6	1776.4	2054.62	1879.25	2475.43	4261.16	1796.58	2246.31	2290.05
ATP6V0D1	210.838	211.508	383.674	245.806	266.779	188.83	216.079	187.76	297.76	178.482	198.388	148.919	210.681	182.787
ATP6V0D2	8.19322	25.1175	66.9973	2.51679	14.1223	1.89798	37.0363	23.6359	36.6929	4.66736	1.89798	2.60815	4.34723	0.414797
ATP6V0E1	710.909	530.983	795.866	923.084	835.553	553.281	1043.35	1044.98	1594.66	1177.15	1533.52	1018.57	1049.3	1228.54
ATP6V0E2	0.919323	0.645668	1.37471	13.0649	1.22549	0.645668	6.42054	50.516	14.2656	17.2206	11.9208	1.37471	0.919323	1.22549
ATP6V1A	485.267	360.899	367.511	535.491	412.336	343.071	312.806	480.12	573.556	514.527	473.087	419.899	413.312	423.454
ATP6V1B2	855.449	1301.67	789.437	3040.72	1280.78	1303.17	762.334	1193.15	1191.12	1275.68	2029.23	2369.09	2067.65	2800.82
ATP6V1C1	122.931	168.698	160.943	253.713	177.803	144.121	126.874	135.046	236.644	272.731	84.1134	59.0726	122.298	134.864
ATP6V1D	207.078	104.818	246.241	141.863	140.747	124.967	130.225	173.35	223.331	102.482	246.974	211.084	188.858	169.366
ATP6V1E1	360.402	449.481	485.363	688.069	372.025	345.899	417.033	493.562	475.41	416.219	651.335	534.68	465.525	612.018
ATP6V1E2	1.45409	17.9494	14.9645	78.9017	91.964	16.3512	93.6548	182.026	23.9739	42.6123	37.8408	8.49729	24.7793	2.17593
ATP6V1F	2636.3	2491.73	3102.05	3577.64	2546.96	2107.98	1085.51	1755.51	1467.58	1500.1	1667.18	1031.23	1255.24	1052.31
ATP6V1FNB	2.16416	14.2573	3.58695	35.3166	4.46071	21.7099	9.67295	32.2456	10.8196	31.6103	0.783522	1.536	3.54922	3.79957
ATP6V1G1	399.763	540.767	589.028	951.872	482.582	751.621	455.792	811.077	583.623	473.658	257.967	312.647	352.824	310.758
ATP6V1H	83.052	133.129	66.5331	167.97	131.918	83.5769	73.1319	83.5369	169.225	92.5785	138.83	345.582	256.222	262.767
ATP7A	46.4071	11.6931	29.3873	7.27021	1.82192	21.5831	40.7567	112.652	30.5035	46.2251	51.6592	44.44	28.9209	76.9808
ATP8A1	0.976669	9.20688	8.9778	20.189	1.14844	2.78284	0.976669	34.8086	2.78284	17.1995	2.78284	0.320373	10.3032	1.14844
ATP8B2	24.7904	32.4141	101.651	19.0377	33.0635	33.0874	1.47356	1.22448	1.18677	1.61218	11.1071	3.13542	20.3281	8.04802
ATP8B4	46.192	28.5314	4.17309	1.03726	0.844607	34.9949	14.4885	74.1381	26.9238	35.1768	1.4998	87.7541	58.0788	36.4769
ATP8B5P	1.17011	43.5618	17.3303	12.0938	27.8522	1.69895	13.6201	13.4225	29.326	4.55329	2.61395	8.65974	29.4352	1.5816
ATP9B	114.055	26.5549	82.3496	12.4084	54.3258	51.3221	170.354	96.7266	144.94	118.488	195.686	121.577	160.329	116.862
ATPAF1	9.25763	3.22863	24.683	0.850436	0.911989	11.3851	38.9363	80.7144	14.3742	1.98183	14.0135	73.2319	24.154	11.132
ATPAF2	21.2563	44.4507	44.9088	16.8915	9.53509	35.1674	71.7447	75.4917	40.5948	39.2938	26.1485	52.7517	64.4157	66.0917
ATPSCKMT	0.918679	0.766264	3.31347	1.18689	3.00351	3.9111	17.1095	3.6414	16.401	23.6988	14.1474	3.67934	37.2746	47.9423
ATR	20.3528	24.5224	122.307	13.2854	36.6853	12.0101	117.036	24.5347	37.9085	100.648	35.4789	1.78548	12.517	11.1772
ATRAID	62.4126	51.8183	74.6354	110.238	89.7169	128.058	472.132	310.235	275.848	178.884	112.192	142.169	63.2203	118.502
ATRIP	8.5049	40.9714	2.94503	10.3102	2.67435	1.45693	27.629	7.36469	17.1009	50.0672	1.45693	2.94503	0.613869	7.4861
ATRN	92.2021	67.3304	102.854	51.0268	94.423	64.6836	121.809	62.8184	66.2937	108.375	102.766	39.2601	51.7735	58.0904
ATRX	551.783	329.483	589.167	445.47	348.96	439.62	396.56	594.673	540.175	540.669	463.812	278.65	372.299	368.23
ATXN1	761.216	523.282	594.936	370.096	565.838	686.355	439.444	289.466	481.87	378.086	533.505	783.623	745.808	910.946
ATXN1-AS1	15.3904	12.5341	5.72921	30.7294	43.5387	30.5795	1.41979	18.3935	5.59654	4.93917	6.50665	14.3141	20.786	1.68571
ATXN10	28.5686	68.7161	19.1757	23.1496	36.7221	139.471	71.068	88.4855	110.723	71.9262	1.93209	30.2586	43.6213	18.8266
ATXN1L	65.9412	119.031	188.223	81.0231	81.8582	108.452	104.429	61.4791	68.2782	47.034	63.0858	70.1014	99.6618	97.0124
ATXN2	329.9	145.868	245.701	131.913	235.543	163.438	152.369	156.08	189.327	115.342	182.06	168.697	123.929	98.1157
ATXN2L	105.523	205.695	146.864	134.289	162.408	258.373	191.913	82.848	97.6381	112.052	80.0266	141.805	152.698	209.703
ATXN3	229	129.38	173.693	152.501	192.563	162.662	82.529	146.13	148.503	123.398	172.296	149.175	186.831	110.839
ATXN7	164.26	135.162	63.8704	64.3329	84.9502	83.6454	98.0335	92.1687	138.982	197.737	119.884	193.62	181.835	214.144
ATXN7L1	32.1193	29.077	30.1308	27.518	38.1757	24.1257	77.9197	66.6616	54.2566	54.8378	69.9965	54.8917	38.6837	34.4181
ATXN7L2	2.72297	17.0014	18.5188	59.805	17.4103	11.6233	23.2432	1.14076	26.9364	31.5869	1.93625	0.767431	2.72297	54.6266
ATXN7L3	729.683	358.696	410.89	313.133	566.822	376.342	240.457	167.489	143.389	122.301	452.263	429.347	159.336	193.903
ATXN7L3B	127.529	162.798	139.902	191.19	146.146	122.308	200.552	154.067	176.735	224.134	170.063	126.707	122.386	186.285
AUH	10.7078	2.28977	1.42635	0.983654	2.92347	2.28977	18.3196	7.54756	15.8097	49.7738	2.28977	1.42635	0.983654	2.6304
AUP1	304.325	278.778	310.162	226.854	296.225	347.927	409.509	462.561	354.486	404.752	245.72	235.355	298.84	207.3
AURKA	5.66528	1.3112	3.14172	0.954123	9.76539	1.3112	8.88479	5.04229	22.633	37.3169	54.4691	7.84941	44.1325	15.0624
AURKAIP1	284.418	232.573	329.934	260.986	389.944	260.326	294.279	285.489	229.445	206.695	430.003	293.827	273.46	192.009
AURKAP1	15.7638	4.66613	15.4637	4.47387	0.824554	5.65611	5.37438	36.9879	0.705185	2.48319	14.1047	2.48319	0.692576	0.824554
AUTS2	1.41776	5.29137	0.280235	1.41776	27.7136	15.8601	3.30053	1.96717	1.27948	10.5313	1.27948	5.45009	20.7087	1.96717
AVIL	1.92536	12.152	0.752257	1.92536	0.563921	1.22434	1.92536	4.10211	1.22434	0.752257	1.22434	35.8438	3.1248	3.70644
AVL9	45.8985	97.4177	36.0916	105.378	64.549	21.0321	39.0937	78.6574	48.1291	60.9593	133.136	114.096	69.4333	47.495
AVPI1	44.8841	2.04545	28.4662	0.56694	9.46785	19.389	33.4358	120.587	173.711	109.357	2.04545	0.962354	16.5622	0.896063
AXIN1	152.045	62.8715	178.165	92.1981	107.127	96.2255	100.983	55.9359	144.329	65.9676	55.2272	41.7313	34.0648	67.3873
AZI2	82.179	95.1521	151.662	337.558	109.996	144.231	55.0099	24.6113	64.0014	47.1719	94.2297	66.1251	54.2382	288.842
AZIN1	206.446	527.101	174.073	440.822	239.172	363.721	111.809	105.677	92.9781	122.161	207.188	515.027	362.961	548.159
B2M	15099.1	23104.4	19336.1	26822.7	19328	23434.9	29348	30702.5	32081.8	26329.3	22510	33409.1	32897.2	34873.3
B3GALNT2	17.6106	21.519	2.92469	7.66361	19.7418	21.27	47.872	41.6606	31.5721	62.8059	13.343	71.1002	29.8441	22.6539
B3GALT2	20.8342	2.20626	0.80749	43.3175	21.1285	37.0004	0.779737	0.719877	3.04662	26.0105	2.20626	0.80749	0.779737	10.8148
B3GALT4	17.3949	69.2865	29.0281	20.4384	31.8446	29.7575	40.4657	13.8465	130.507	22.9086	3.30473	49.7933	61.81	61.6609
B3GALT6	73.4967	131.832	142.234	171.156	87.1637	91.8422	155.762	175.468	99.3134	180.575	84.9335	35.8015	52.1231	60.005
B3GAT3	12.3476	9.50339	4.56753	9.21141	26.8071	18.5512	34.5797	43.5023	28.3327	102.005	58.0846	37.4957	73.7682	30.6282
B3GLCT	20.7058	23.0126	2.41419	4.32507	0.462503	1.07011	2.59782	18.504	7.38856	25.9216	1.07011	2.41419	0.836926	2.17132
B3GNT10	3.40214	1.3289	6.5461	4.44153	2.34257	8.72084	12.2717	22.7206	1.3289	0.934391	47.0259	26.3498	3.90565	4.39908
B3GNT2	127.092	90.7411	167.41	96.4131	64.2314	61.1197	190.563	270.673	197.456	183.901	360.346	177.196	168.998	182.284
B3GNT5	34.6375	192.576	402.692	134.852	63.2892	117.173	44.1363	35.4483	30.5735	92.1376	13.1862	2.45176	44.1258	29.1693
B3GNT8	15.687	26.7046	8.14697	1.05678	9.38942	1.89921	21.3215	8.48428	1.89921	25.8644	81.8176	14.0545	22.2965	6.57078
B3GNTL1	56.625	128.949	123.86	50.8232	75.0296	68.6497	97.8236	72.5151	46.1327	44.6424	54.5152	62.9403	79.0805	42.3127
B4GALT1	266.798	586.555	401.351	1050.54	265.531	507.322	179.514	356.084	245.15	182.53	587.51	1122.65	851.81	1140.34
B4GALT1-AS1	1.04803	1.70167	5.80191	4.062	1.20369	1.70167	1.04803	20.4306	1.70167	0.465842	13.0906	11.7778	14.4577	1.20369
B4GALT3	88.009	38.4079	135.477	31.5966	44.1166	70.9131	68.149	54.8563	76.8275	92.2384	53.9209	19.5278	59.5381	60.4861
B4GALT4	29.0799	104.377	28.0369	15.423	8.16153	38.5873	30.6413	29.499	16.864	9.29642	1.35693	20.8799	6.70656	8.70322
B4GALT5	193.351	825.33	269.192	1851.54	702.681	774.358	161.293	234.127	210.675	188.007	207.238	549.968	483.234	484.28
B4GALT7	52.4945	37.6458	41.6538	1.71114	107.124	9.53666	106.228	65.9046	42.9846	28.316	38.6359	41.9636	62.4854	1.94142
B9D2	34.6973	20.1668	121.591	12.9422	2.6468	6.11138	15.5472	35.5331	33.6694	6.55152	70.3383	61.7072	41.8067	70.5619
BAALC	1.63779	13.0612	33.9659	80.1806	2.71494	1.31594	5.99321	2.71494	9.08591	1.01476	78.9619	54.2721	15.6682	186.09
BABAM1	286.814	158.973	203.323	42.4783	190.131	188.731	515.954	311.304	293.723	422.325	252.345	225.032	353.769	178.851
BABAM2	46.0759	21.4458	22.4579	4.91042	10.0289	1.17857	28.7566	38.8377	87.0704	66.2203	159.571	60.9889	53.9747	32.0837
BABAM2-AS1	13.2421	9.92169	12.1064	51.8633	103.837	25.8028	1.33811	2.23397	1.24235	1.21009	15.6876	6.57549	5.42928	1.84263
BACE1	11.976	9.36474	1.41105	1.34463	5.68365	22.7032	30.2596	4.06344	1.41528	1.41105	2.1775	59.0012	1.34463	5.24499
BACH1	887.245	564.632	893.374	2026.41	1087.45	664.196	173.551	225.049	490.858	267.521	1378.94	935.46	813.509	1356
BAD	1.55151	12.2878	2.78825	10.0224	1.76322	4.19327	31.3032	58.2673	12.9046	40.0626	22.1201	31.3482	30.2166	38.0751
BAG1	187.318	166.98	183.154	192.302	269.14	181.176	212.982	258.768	180.587	133.271	115.693	122.796	82.3858	50.7203
BAG2	1.882	0.82096	0.779669	1.882	0.830132	0.82096	1.882	17.1094	22.6732	1.39524	0.82096	10.6143	1.882	0.830132
BAG3	23.479	53.782	31.0613	28.1669	6.16013	56.2111	21.3965	46.6508	23.1421	2.66022	5.15689	204.36	25.497	36.9506
BAG4	54.1656	50.5205	122.307	28.0187	41.7926	86.1705	70.5223	66.5666	55.9252	29.199	22.4727	32.9082	51.1201	28.3261
BAG5	249.312	145.296	99.685	82.0902	139.851	127.425	96.0183	100.698	108.72	177.526	98.0269	98.2198	100.409	91.327
BAG6	281.409	305.095	338.81	373.328	291.415	297.673	312.788	271.436	230.361	216.898	350.72	313.246	223.288	301.617
BAGE2	0.959517	7.99662	0.622078	33.4706	2.59927	0.644542	0.959517	2.59927	8.90047	0.622078	0.644542	19.9623	0.959517	2.59927
BAHCC1	0.801771	16.7531	1.56263	48.685	21.3735	31.9997	9.33261	46.1507	11.3212	57.3256	0.74199	1.56263	12.3619	1.65505
BAHD1	127.96	109.684	84.892	88.9352	123.858	168.616	76.5178	95.3028	77.9404	54.3058	72.5068	184.433	120.025	83.5204
BAIAP2	103.173	94.7863	98.468	20.7222	126.609	122.082	214.081	84.2976	150.955	146.078	11.2544	19.9757	42.9519	18.653
BAIAP2-DT	64.9869	12.3343	65.9163	1.19398	1.40607	24.4656	85.2406	97.1673	87.0039	75.7688	22.9439	34.9574	91.0762	117.5
BAIAP2L1	0.469428	5.8857	8.85095	26.0786	4.63374	7.07547	12.3854	4.63374	10.7197	0.710654	0.646907	4.83735	1.90466	4.63374
BAK1	102.737	21.7725	60.2311	2.11868	16.4047	16.2083	143.036	35.5759	36.3502	62.0004	91.8013	38.1825	37.824	39.3604
BANF1	149.863	82.7467	118.48	95.4378	139.915	114.534	214.009	143.402	270.488	281.052	146.73	98.043	122.887	164.907
BANP	88.0264	162.677	75.2255	672.188	211.802	164.711	133.12	242.16	143.866	217.386	251.673	207.268	123.167	184.519
BAP1	168.574	69.3795	69.8198	55.0188	130.009	114.171	60.1919	50.347	69.0167	66.8798	80.661	101.03	78.9889	72.0761
BARD1	12.0923	10.2929	73.8301	12.4038	23.1752	3.40275	41.3148	24.5164	41.8873	3.05957	113.683	74.3791	26.914	14.0143
BASP1	1005.76	1315.38	1052.01	3300.04	1076.5	1290.64	611.422	1091.22	767.439	642.727	6675.74	7742.95	4285.93	6631.61
BATF	8.06863	2.04654	9.34848	161.723	17.5287	29.845	29.0296	165.177	138.477	44.937	292.832	134.301	65.3844	159.467
BATF3	0.930509	1.66958	0.547772	75.7369	5.51825	8.52175	0.930509	1.17509	1.66958	0.547772	2.56877	13.3165	0.930509	9.93011
BAX	702.243	354.127	588.638	460.613	519.749	400.282	411.995	338.144	392.202	306.344	671.78	452.591	280.251	403.214
BAZ1A	606.566	1350.04	570.583	2193.99	1198.94	1150.42	258.854	370.245	388.862	385.148	375.15	712.785	657.71	657.759
BAZ1B	201.003	188.83	137.96	149.393	152.763	191.367	236.423	240.86	276.19	332.079	261.19	348.099	367.18	407.983
BAZ2A	191.829	205.993	268.723	78.1781	178.893	143.621	154.401	98.5281	107.228	88.4223	179.207	189.629	245.521	146.744
BAZ2B	800.544	416.473	572.383	190.16	515.048	433.227	381.031	345.769	432.067	608.326	341.978	219.517	459.608	260.014
BBC3	637.389	617.83	456.53	199.994	575.18	450.294	991.029	498.519	359.546	578.283	410.789	417.531	325.26	253.905
BBIP1	70.5522	99.7521	114.658	93.386	131.774	67.5948	80.6795	48.784	105.02	53.0977	98.3169	121.594	130.972	116.327
BBS1	1.554	1.39107	5.14447	1.554	0.839952	1.39107	1.554	8.14672	1.39107	1.97114	49.2257	10.711	35.3092	8.67536
BBS12	0.605354	0.941711	1.69741	10.9492	1.03344	0.941711	6.1068	25.0585	9.10285	1.69741	24.631	31.3612	4.91234	7.76277
BBS2	0.904852	12.8084	3.99097	0.904852	7.13777	6.21035	36.5126	12.5742	24.5918	7.14196	0.774286	15.5235	50.6648	4.70123
BBS4	2.05171	9.74487	4.98218	10.6029	1.84854	8.59082	36.6189	125.504	14.0509	37.8854	42.8459	48.3545	63.2673	46.8634
BBS7	65.4341	5.27568	11.7331	2.44071	12.0872	11.1622	2.93198	21.2933	22.0199	28.8128	21.59	11.9923	59.7881	6.82384
BBS9	2.31122	1.05448	1.09565	2.31122	0.374497	1.05448	2.31122	19.5234	1.05448	1.09565	24.3359	24.5047	2.31122	2.81306
BBX	283.77	239.8	228.04	162.248	317.535	237.732	197.341	162.278	153.874	214.548	203.191	158.046	196.174	138.68
BCAP29	260.716	85.6038	129.368	2.95972	48.155	43.6909	199.105	77.5187	119.935	145.496	74.4971	96.5008	217.505	62.8674
BCAP31	348.255	367.635	404.354	278.358	308.342	258.541	1125.77	1197.49	740.724	1149.56	927.878	500.127	598.612	474.715
BCAR3	1.47279	16.7946	20.8406	1.47279	0.897379	29.6114	60.5728	32.4348	8.95703	22.5465	0.564033	1.57489	19.1223	10.7656
BCAS2	22.9275	32.3906	9.0327	59.0552	52.5642	21.2121	10.6899	21.3252	23.1761	42.33	37.8727	39.0595	41.666	28.527
BCAS3	33.6683	8.87967	1.51968	0.919506	14.243	3.91404	24.9738	3.39429	16.4134	121.018	35.395	29.5551	26.1157	54.3277
BCAT1	460.674	579.663	440.384	750.207	293.182	886.062	129.173	220.47	51.5001	133.474	755.507	586.402	447.649	631.053
BCAT2	1.09337	1.25831	0.497806	1.09337	1.71417	3.67002	39.029	93.8207	35.6207	34.7428	1.25831	6.29296	4.43627	1.46011
BCCIP	294.755	267.732	288.174	367.891	390.005	211.074	491.892	520.843	422.725	481.736	294.547	162.608	131.916	122.264
BCDIN3D	1.3802	15.4613	1.54285	12.4821	3.03046	4.95646	19.2786	29.2088	3.51999	11.9708	1.69937	4.33656	1.3802	1.6158
BCKDHA	77.5776	50.0203	113.058	8.10228	43.5606	39.6311	125.719	104.428	53.9122	172.151	48.2898	11.0053	65.31	14.9309
BCKDK	694.773	326.974	400.399	232.19	256.303	254.577	340.909	445.914	329.069	332.543	693.492	576.566	345.411	369.58
BCL10	138.054	245.221	118.022	191.432	158.123	101.041	75.2274	24.5659	122.377	106.402	56.1926	93.4724	85.7026	276.428
BCL11A	7.51446	22.3038	1.38237	24.5256	3.58356	9.8312	47.7941	64.762	13.1881	110.084	131.381	262.125	43.133	266.543
BCL11B	4.05781	0.767885	1.68318	0.3417	13.2913	8.95856	16.9702	2.74515	0.767885	1.68318	27.1731	14.7307	6.10024	2.26427
BCL2	21.4033	146.219	14.6387	129.931	57.8902	60.3724	13.007	28.1329	20.0858	16.3168	2.23776	21.6118	10.9692	6.80873
BCL2A1	175.137	1341.6	400.535	5942.87	1005.32	1382.46	323.234	199.074	185.565	224.886	1828.96	3457.17	1871.05	6914.71
BCL2L1	1.17361	31.3086	13.4966	103.105	10.9054	27.6009	94.7153	126.133	38.4636	34.4755	28.5702	64.9433	82.8561	87.219
BCL2L11	20.6081	19.3424	73.6162	27.5156	3.5084	56.1704	57.2936	242.746	49.3892	82.7801	103.707	51.9791	171.291	211.849
BCL2L12	69.2149	60.3815	51.6528	16.682	23.1573	66.5385	216.263	238.003	121.565	190.49	49.5529	83.3459	96.9222	73.2009
BCL2L13	243.537	214.328	175.901	228.113	132.445	264.059	89.4496	119.279	134.186	101.798	35.9471	76.2982	54.9361	82.5241
BCL2L2	54.9755	6.0182	20.0291	1.6339	38.237	30.6539	11.4111	11.5571	16.1879	7.67428	37.3162	58.3818	108.722	13.4259
BCL3	1694.52	2722.43	943.326	1635.64	2437.96	2141.83	610.862	430.028	491.702	812.759	1573.47	2878.6	2664.58	2635.68
BCL6	417.264	838.414	275.606	1293.02	661.286	766.855	276.858	340.824	228.293	387.095	903.99	1431.59	888.292	1283.87
BCL7B	69.8886	163.019	156.502	120.133	96.7481	141.267	99.5582	61.6468	99.0226	50.66	45.1639	110.113	123.214	142.407
BCL7C	33.6979	19.3211	18.0814	39.0127	13.6388	35.9586	48.3609	28.1691	44.8021	81.0575	69.2189	54.9632	33.8887	246.521
BCL9	2.71264	6.58606	29.6169	2.71264	6.19979	3.37128	10.5251	1.05618	1.59615	1.35885	5.92799	1.35885	2.71264	3.96677
BCL9L	104.588	275.769	60.5178	387.65	305.316	212.483	82.9545	75.7922	72.5054	160.445	229.426	342.639	289.816	349.842
BCLAF1	566.741	510.486	448.543	683.063	637.78	477.935	430.476	631.429	671.39	599.955	567.641	582.969	557.965	456.052
BCLAF3	45.6317	101.58	43.2728	131.41	108.681	108.912	74.7208	80.4908	38.1963	93.1045	144.696	130.985	136.466	119.407
BCOR	7.85161	34.7418	39.2653	23.9175	25.7953	58.5682	23.601	16.2791	23.9135	126.376	5.66891	1.68142	62.2371	29.7997
BCORL1	78.5504	17.2259	28.4584	2.62945	70.5607	9.5911	48.96	33.2376	18.1638	5.32521	27.8269	45.472	8.25787	1.05443
BCR	0.925452	27.0708	13.5871	45.4343	53.3714	1.73563	32.3168	2.39268	20.9544	4.07425	54.9341	60.5135	39.8024	60.6581
BCRP3	13.085	1.63512	1.53454	2.13533	0.797769	0.494226	1.65279	0.797769	9.55466	34.3264	9.88519	1.53454	1.65279	37.4531
BCS1L	1.99692	9.35022	2.45373	20.6394	14.0235	3.39414	20.1449	89.7873	8.72357	32.7177	19.4392	6.74355	6.48187	1.1945
BCYRN1	51.4383	160.659	50.2112	281.158	114.448	162.94	51.8593	56.6822	65.2764	65.0453	2.64471	7.96506	6.02563	9.34008
BDP1	436.557	365.56	382.243	480.92	342.797	396.216	233.003	303.145	262.8	258.556	312.069	298.441	242.823	290.38
BECN1	143.955	201.49	177.846	272.505	153.287	180.32	110.059	127.619	186.037	179.138	112.158	121.391	175.589	224.283
BEND3P3	1.58603	4.41869	1.06045	1.58603	32.0115	8.90377	35.692	0.779053	4.74248	1.06045	0.763188	16.4991	1.58603	2.92595
BEST1	440.615	535.229	334.876	447.4	540.34	552.13	245.977	201.372	251.75	268	599.87	973.021	920.36	955.974
BET1	32.5275	21.5541	27.1697	25.7575	1.87319	34.6499	24.2518	102.524	32.2811	108.629	23.5849	16.2326	27.9843	110.862
BET1L	97.8128	80.9732	56.1159	61.2419	88.3835	105.416	72.0034	118.752	112.395	134.783	43.786	66.9623	97.3936	52.4454
BEX1	17.8798	10.9058	1.84711	0.56461	0.87266	1.09879	7.01019	0.87266	3.03462	1.84711	1.09879	14.3693	0.56461	7.37442
BEX2	18.5385	1.0841	22.8907	1.15248	1.30105	1.0841	0.892049	1.30105	1.0841	0.794779	13.3437	0.794779	0.892049	1.30105
BEX3	0.687347	2.25651	4.49214	20.4245	10.4148	3.97856	1.06676	2.68879	1.36409	16.3514	27.2837	0.480907	22.3108	6.24713
BEX4	120.864	122.847	148.79	96.9099	70.0684	99.1466	114.177	125.422	104.716	68.1883	48.278	69.2463	46.0425	53.7977
BFAR	74.5634	26.9231	62.4897	80.7508	57.0412	76.6814	57.1396	57.3135	97.6784	56.5741	77.0486	62.1744	45.1617	94.9396
BHLHE40	39.0421	158.327	92.309	177.599	59.5619	161.235	41.1384	55.4785	25.8257	21.2213	66.0119	185.944	152.569	158.788
BHLHE40-AS1	1.118	0.475243	2.18083	1.118	0.863014	4.15834	1.118	0.863014	0.475243	2.18083	17.5486	2.18083	11.7941	21.0684
BHLHE41	0.967968	6.92058	4.75558	20.0091	14.2361	1.8303	187.035	193.568	493.943	236.148	319.262	220.997	551.414	228.663
BICD2	188.685	192.599	275.359	176.661	188.846	133.631	242.857	254.115	288.057	236.062	177.475	122.989	162.536	127.236
BICRA	5.4041	23.2419	13.859	24.6929	25.2674	24.5873	38.1383	8.69776	26.3863	23.8958	13.8348	25.3512	40.9901	78.9087
BICRAL	97.2047	96.9473	49.124	3.96569	15.4531	37.4515	182.219	54.119	30.9167	103.651	70.9196	118.53	113.335	123.053
BID	488.843	1518.03	533.4	2686.46	825.651	1416.73	186.28	494.263	237.673	296.345	224.994	496.722	470.113	383.822
BIN1	126.68	233.569	338.39	252.705	249.669	161.336	9.53623	92.5226	28.2359	9.97356	17.8824	26.0138	62.3268	3.82163
BIN2	101.066	149.149	260.733	73.8883	130.572	159.985	257.564	159.529	189.518	104.519	144.871	208.019	340.614	199.297
BIN3	202.05	115.49	240.12	130.22	99.5969	252.005	92.2539	153.713	96.4078	122.255	156.933	101.075	181.41	161.937
BIN3-IT1	10.8455	1.56542	0.750341	4.0454	22.9826	31.9602	1.51865	2.17514	3.24252	0.750341	1.56542	31.3746	3.81141	2.17514
BIRC2	430.017	752.125	432.607	949.68	703.86	658.389	231.055	146.287	237.259	330.675	224.978	242.917	280.128	494.484
BIRC3	361.552	940.44	207.094	1399.89	1192.91	997.911	140.543	151.026	95.3132	204.854	422.5	751.381	531.286	507.991
BIRC6	373.736	232.632	300.498	290.046	219.576	361.091	276.084	353.013	188.646	329.552	437.371	246.109	231.584	301.334
BISPR	1.03758	0.92858	2.28033	12.0645	1.0629	0.92858	1.03758	10.3091	5.77023	27.9592	28.5736	0.976485	10.9457	9.98009
BLACE	0.70307	1.67608	1.02073	22.7083	10.7364	1.67608	0.70307	0.83137	1.67608	1.02073	1.67608	1.02073	0.70307	0.83137
BLCAP	182.963	86.4474	163.628	67.1797	68.6226	107.233	97.7387	111.058	66.4163	27.8289	64.0381	109.504	32.8191	37.6808
BLM	0.465349	35.5864	29.847	8.41693	0.963927	1.16284	11.1944	31.5534	4.81727	1.91716	1.16284	1.91716	5.28673	0.963927
BLMH	59.2517	111.571	60.285	54.7427	271.607	175.43	39.3139	107.879	13.2059	113.704	30.9763	8.48556	62.7886	3.71326
BLNK	0.448418	1.82639	0.466664	6.37269	2.61649	1.82639	68.2026	171.298	90.7939	55.9524	2.81002	10.4372	4.36661	2.61649
BLOC1S1	49.3022	63.2756	51.8881	92.7288	52.9623	128.063	76.0096	201.502	135.4	130.885	59.6806	112.534	188.435	112.583
BLOC1S2	190.476	390.097	221.171	383.842	265.473	301.084	206.041	317.765	163.475	237.467	132.598	154.845	169.006	118.706
BLOC1S3	35.7532	13.5834	26.9606	21.6094	22.8597	20.265	23.3631	2.36068	42.7394	19.0292	11.6619	12.4084	7.60087	107.868
BLOC1S4	51.7951	44.1059	63.867	15.496	22.842	38.8826	38.0764	49.9522	57.7765	21.8492	20.1955	59.838	65.4776	33.3132
BLOC1S5	2.94822	14.4644	24.4345	11.4269	18.7881	34.9753	148.708	54.3262	23.114	18.2184	24.6	32.999	57.4183	27.7987
BLOC1S5-TXNDC5	227.713	32.8848	6.41315	6.219	3.2458	96.0306	14.4778	34.433	1.24246	49.7591	32.4972	32.0458	6.219	31.3871
BLOC1S6	139.3	161.671	192.053	102.729	108.014	197.297	165.932	102.531	170.092	161.964	48.4657	65.103	110.738	145.725
BLVRA	141.356	74.0451	108.555	108.642	136.02	92.669	121.57	124.321	110.928	98.5114	405.831	260.117	165.455	175.058
BLVRB	83.1853	108.938	97.0454	95.5152	92.5543	70.0812	581.562	688.583	445.682	568.294	275.669	199.506	202.992	153.618
BLZF1	36.6577	30.5904	45.9711	11.4857	47.9535	16.293	33.7274	2.26923	12.236	10.3613	43.863	27.025	18.8372	66.051
BMF	638.613	740.843	547.465	121.138	624.691	646.657	512.178	285.851	249.919	311.404	41.9666	80.578	126.813	44.1426
BMP1	0.756171	26.3725	3.05119	53.7315	1.40011	23.475	4.10752	42.4365	3.20607	5.4602	0.309564	3.05119	3.68172	2.62925
BMP2K	210.815	147.625	213.346	36.5679	115.929	149.389	156.061	99.959	88.5195	182.431	90.8911	53.0866	147.482	81.4656
BMP6	1.79394	20.1457	0.593173	1.79394	71.3414	37.0422	1.79394	1.35039	0.695907	0.593173	0.695907	61.1418	62.5975	1.35039
BMP8A	1.74798	2.35182	4.84782	29.358	1.32982	42.8714	8.1386	34.3321	6.49526	10.3762	3.61844	3.96772	5.67383	19.1441
BMPER	1.90781	0.800205	0.821695	1.90781	0.797173	0.800205	1.90781	19.3295	0.800205	0.821695	25.8545	18.3777	1.90781	0.797173
BMPR1B	3.39385	29.6464	6.4778	5.31686	1.14768	10.9769	19.1611	23.7038	14.8488	63.2913	0.716865	2.08044	10.0187	14.6862
BMPR2	157.894	177.348	173.953	139.876	170.622	175.799	134.424	132.941	143.952	150.65	203.715	216.314	307.961	237.784
BMS1	142.464	105.653	87.6755	153.167	82.9409	67.0928	170.032	206.84	147.242	236.886	91.6038	48.5528	25.7692	50.8093
BMS1P1	1.71771	10.1947	31.9444	68.7953	14.7554	20.6709	94.639	22.4937	1.23256	1.57837	73.9587	13.8135	1.71771	7.02444
BMS1P14	1.05077	2.08008	6.79315	1.05077	1.56959	2.75061	21.2004	18.3701	3.90688	6.79315	23.2158	6.79315	22.1698	7.32272
BMS1P2	0.956154	14.0982	0.814152	23.4708	2.83131	1.06532	14.8395	24.8528	8.09103	77.9468	78.675	36.4179	28.7084	61.1395
BMS1P2-AGAP9	45.0741	13.2339	18.7806	3.03648	10.3481	6.66668	30.632	5.73413	63.1275	85.1518	2.28574	1.34037	3.03648	9.58827
BMS1P20	25.1575	16.4915	47.5343	1.69477	26.4046	16.6154	174.913	29.7847	47.1999	43.39	27.7553	19.2115	48.1346	16.8943
BMS1P4	3.77214	39.9803	6.62284	170.57	26.4448	28.637	73.1794	37.0625	4.1718	42.7486	37.185	12.4101	3.77214	18.1286
BMS1P4-AGAP5	224.044	32.0502	82.3197	1.24393	128.171	43.767	201.746	197.036	73.444	122.095	47.9288	25.7089	87.8204	2.32973
BMT2	111.332	150.618	33.8233	676.93	97.4004	287.328	17.7833	115.407	75.2327	151.562	57.4127	136.784	139.474	200.897
BNC2	60.3715	10.6992	59.408	1.15104	15.7367	11.4533	25.0098	4.77974	1.27592	2.38497	12.7944	2.38497	1.15104	0.788489
BNIP1	0.509066	0.973796	1.26676	0.509066	22.4345	0.973796	14.2213	1.59244	11.4301	13.6014	4.49475	1.26676	13.2192	1.59244
BNIP2	282.619	271.403	453.781	330.581	201.248	317.73	357.706	449.681	327.05	367.448	422.07	258.191	356.176	402.855
BNIP3	1.57429	0.936933	3.35773	1.57429	1.29164	0.936933	6.10825	8.00313	27.17	4.96236	25.9476	29.9611	40.8804	35.1228
BNIP3L	360.035	349.465	281.677	150.764	185.463	481.654	420.815	426.631	377.846	441.432	127.039	273.114	353.717	310.871
BOD1	24.4244	19.477	35.2155	17.3499	51.0093	31.8879	16.6174	2.63383	27.4852	60.7187	8.62631	2.262	20.9116	42.836
BOD1L1	926.294	703.536	910.731	815.566	1162.29	862.272	638.37	646.306	627.927	566.684	963.484	760.583	761.033	581.374
BOLA1	0.597285	1.83735	0.614802	0.597285	1.48215	1.83735	25.0286	44.9232	13.9545	15.4029	1.83735	7.77195	9.69373	1.48215
BOLA2	4.58665	38.835	43.9029	7.9839	11.048	27.5666	413.608	54.7635	33.2604	139.283	50.6615	21.9378	119.1	150.211
BOLA2-SMG1P6	1.83589	41.6413	0.887829	11.8594	12.8759	1.39848	2.8493	0.438698	1.39848	0.887829	1.39848	24.1735	1.83589	4.94296
BOLA2B	70.1831	39.6168	201.222	125.718	81.1868	35.909	94.0691	148.94	154.642	5.93073	93.4149	240.629	24.7599	20.6253
BOLA3	1.1942	1.94667	3.12794	1.1942	12.5676	1.94667	86.1832	16.8719	38.9782	7.91005	20.9655	40.638	25.196	7.53849
BOLA3-AS1	64.1907	39.122	13.4545	1.75309	7.37216	3.15331	9.52278	7.23247	19.5948	19.5897	3.15331	8.40383	7.11302	4.42208
BOP1	9.06366	14.3101	1.81541	19.3626	8.1704	7.2088	34.2438	49.3267	39.25	37.3604	1.23581	7.06132	0.832617	2.01062
BORA	0.872206	1.61272	3.25933	0.872206	0.218119	1.61272	35.1952	9.25549	5.56752	3.25933	1.61272	3.25933	0.872206	6.96326
BORCS6	48.6592	23.5332	31.1745	1.75607	19.2206	13.3369	95.3895	26.7196	41.6284	97.9468	60.4522	33.7514	96.9013	46.708
BORCS7	109.639	96.0783	95.0169	158.864	170.548	121.09	40.6245	49.1506	60.0041	62.1942	78.1081	62.0962	77.0605	65.0284
BORCS8	194.915	101.023	108.604	124.478	114.442	100.115	118.436	116.392	118.645	161.107	261.792	159.505	109.321	183.056
BPGM	21.3861	12.7733	2.13747	1.39599	0.785666	7.50708	28.0893	61.9141	45.0208	56.5101	2.64006	46.7281	13.5909	28.0325
BPHL	18.5026	1.71582	3.30536	1.15025	1.38745	36.2821	9.67245	20.1853	1.71582	15.6198	1.71582	0.917585	0.890322	1.38745
BPNT1	2.82841	5.77548	13.806	2.82841	10.7921	6.54623	120.716	17.8317	70.9406	20.6995	10.7434	17.2468	29.8377	24.5991
BPNT2	55.22	128.109	179.922	109.968	123.685	154.625	120.361	71.4664	168.666	107.399	30.3877	41.0093	138.911	105.986
BPTF	690.519	610.518	589.481	1174.82	983.766	652.919	503.58	515.933	710.918	614.598	588.99	506.038	408.574	523.06
BRAF	344.259	138.48	108.357	105.867	153.319	181.529	11.9977	35.9842	54.2815	79.6872	62.7193	69.1365	195.723	89.7365
BRAP	25.1042	44.7615	148.791	31.8374	32.932	50.8122	30.934	20.5632	27.6403	130.188	33.0774	2.85293	84.1061	55.7393
BRAT1	116.168	44.1472	84.8661	21.1004	29.7035	42.6854	117.232	86.9106	89.7546	142.946	67.5514	31.4901	39.7599	58.4007
BRCA1	7.24242	9.46562	49.6411	8.10435	0.587142	7.45057	7.70735	46.2695	6.49062	7.97149	22.6384	7.97149	22.9068	25.3595
BRCA2	14.4846	36.9523	24.8351	132.368	57.1768	22.6039	65.6239	52.485	79.9497	52.6339	262.325	241.41	139.229	246.427
BRCC3	105.552	35.9962	46.7873	1.61606	9.45577	15.0316	215.698	109.244	69.5862	121.006	84.5797	91.8463	86.5526	54.8283
BRD1	98.997	137.301	194.413	89.2701	137.478	83.5351	104.838	57.7792	83.9432	58.8658	107.917	90.0377	112.142	94.61
BRD2	1375.6	1157.38	1149.76	1714.96	1478.46	1498.21	850.751	794.449	815.508	933.879	1079.83	911.423	760.822	1062.75
BRD3	569.528	183.86	397.296	56.8196	353.943	253.21	515.823	180.341	368.814	284.091	330.1	291.885	339.553	256.265
BRD3OS	64.4554	15.6136	81.1687	4.5485	11.1755	10.1423	17.7581	19.7841	39.1013	15.0486	33.6298	21.2608	39.9972	21.7064
BRD4	1439.26	1090.88	972.127	1232.58	1448.47	1243.49	606.046	644.314	727.907	857.677	904.726	821.32	830.908	831.371
BRD7	654.097	605.232	647.541	258.53	514.985	508.116	616.429	591.341	513.261	691.366	420.51	363.861	636.743	343.102
BRD8	144.876	76.828	90.4068	50.0197	149.62	133.737	168.997	109.967	119.028	152.198	167.136	148.509	166.907	123.975
BRD9	297.339	216.796	251.729	254.231	277.941	263.323	241.366	354.278	176.953	300.788	406.264	204.546	224.931	164.626
BRF1	51.5338	40.9849	58.5134	30.5809	35.2812	11.291	55.1044	58.6118	47.5775	31.3877	63.1353	32.8933	16.0067	13.4952
BRF2	22.5101	21.8771	36.241	24.6473	23.8471	39.491	35.3023	31.7553	30.4373	3.62244	89.1417	625.95	119.681	118.45
BRI3	2613.91	3045.91	3475.93	2744.38	2627.15	3172.74	3463.74	3916.97	2825.23	3318.21	3899.91	3252.1	4285.29	3420.84
BRI3BP	32.8217	12.9223	2.30953	1.58701	15.8395	5.69596	182.065	131.569	118.659	892.723	44.3771	35.9331	40.8692	18.7267
BRICD5	1.19553	24.7672	22.4689	11.7058	0.373496	2.3034	11.7183	12.2261	3.18076	6.8873	3.54394	1.92433	3.92134	16.1318
BRIX1	32.8069	14.9963	26.7354	36.2407	39.2123	30.329	147.426	97.1856	81.0018	87.8607	34.4593	15.4147	7.24277	14.1125
BRK1	324.366	456.357	322.854	470.793	616.083	495.812	475.036	358.128	458.891	384.89	297.324	474.196	425.569	385.569
BRMS1	48.3301	62.1799	42.2815	61.6934	67.7122	48.7255	42.9508	36.3612	97.3239	69.8215	24.0969	40.9161	55.483	57.4041
BRMS1L	1.72971	9.74818	0.613024	1.72971	0.880203	1.07144	8.05351	25.6114	1.07144	21.9405	36.2665	25.6329	16.8435	8.26463
BROX	206.054	149.959	154.16	288.307	138.266	189.992	92.0188	180.784	139.546	150.724	289.618	252.346	210.638	273.779
BRPF1	223.759	133.267	161.763	86.3659	131.293	148.905	217.417	277.402	256.774	195.768	128.273	173.327	155.561	106.212
BRPF3	9.8019	42.5352	51.3408	74.6463	8.55462	43.7476	1.6508	6.23592	28.4058	1.64889	0.857105	17.6374	37.5086	30.5869
BRSK1	26.3415	29.9588	6.94207	31.4415	18.3508	14.526	28.3276	68.696	38.1384	107.061	93.3452	102.621	66.0345	69.7139
BRWD1	281.31	328.563	268.683	319.228	389.116	257.057	225.678	158.843	162.741	234.472	368.898	253.698	250.193	281.184
BRWD3	260.28	153.424	273.246	79.7221	149.774	125.536	101.264	161.506	124.239	134.448	304.193	173.128	346.413	135.669
BSCL2	56.6088	89.2364	120.256	88.6842	48.4225	45.6277	237.282	274.029	119.187	153.697	267.252	120.811	108.874	115.407
BSDC1	35.0934	97.2889	80.1509	53.7827	129.075	61.1723	123.832	19.814	59.119	96.6472	125.085	75.5855	188.299	265.054
BSG	117.954	101.38	118.974	43.2558	89.8792	61.4447	222.399	167.523	220.83	228.675	169.431	138.067	205.399	137.631
BST1	10.6555	56.372	65.5566	18.0023	2.34253	24.0465	50.1327	67.7346	25.2999	46.3725	38.3364	43.0472	136.716	243.555
BST2	134.043	103.57	133.652	131.585	241.052	162.066	463.62	453.122	520.185	447.94	539.441	455.859	575.99	350.927
BTAF1	316.179	346.167	279.354	340.077	367.346	304.309	205.004	164.426	230.197	342.407	201.91	152.231	222.118	259.232
BTBD1	1.38038	15.2314	5.46761	21.4006	2.60378	7.73106	4.2847	21.511	21.5766	14.6647	0.558037	2.34134	11.2016	5.20611
BTBD10	93.1714	67.6919	39.1964	39.387	53.3624	74.8311	54.9688	46.2184	43.0532	80.6801	65.9572	84.2654	71.3072	92.9282
BTBD11	15.7947	9.61395	2.42088	2.47442	2.94647	31.4088	11.3945	96.4506	2.36043	24.3489	8.41579	16.6332	13.4697	2.94647
BTBD2	24.1723	47.4214	75.0853	68.3741	37.8543	47.4548	92.6669	70.3649	41.1909	71.2637	34.5695	12.0475	20.9225	27.2476
BTBD3	19.3273	16.6084	93.8745	1.62752	7.50665	0.836667	23.9961	7.2352	27.1508	6.16606	50.2034	15.0776	25.0933	11.2068
BTBD6	152.798	76.7938	126.26	63.4183	75.7522	205.487	108.734	86.4627	93.5183	114.322	40.3339	41.4143	56.4911	79.7171
BTBD7	206.919	166.068	215.763	233.356	162.56	228.474	124.166	147.977	158.933	179.656	207.503	157.15	208.706	266.765
BTBD8	28.6152	1.37304	12.414	1.20481	7.34264	1.37304	19.6336	24.8159	7.58412	1.06318	57.0379	26.8802	1.20481	0.568577
BTBD9	28.0426	25.488	37.4528	48.8133	47.9852	44.4041	75.3923	34.5374	49.139	40.8619	101.597	78.5068	54.7498	113.97
BTD	90.2817	79.5296	71.2989	34.9908	111.733	69.5592	136.057	80.063	45.4791	48.6614	110.663	123.86	64.7771	38.9057
BTF3	730.533	1147.12	969.463	900.406	842.586	1002.19	518.761	466.317	380.256	425.792	238.731	277.001	305.844	284.657
BTF3L4	106.428	153.563	104.439	104.504	90.7999	149.111	193.301	227.267	147.387	217.744	100.737	133.166	158.132	137.855
BTG1	4412.82	3263.56	3544.58	4726.41	3358.36	3526.12	1435.64	1746.27	2556.82	1904.01	2851.27	3249.68	2801.78	3856.25
BTG2	851.379	2285.19	1157.69	2646.8	1896.73	2707.53	478.327	485.473	641.11	553.224	242.238	628.655	891.46	796.079
BTG3	55.6754	178.468	54.4323	581.479	239.839	191.938	30.5603	19.7017	64.393	59.0923	69.6226	159.607	155.223	398.895
BTK	267.294	125.002	190.255	81.0705	198.711	116.855	212.773	170.359	261.22	208.162	187.268	146.123	154.977	113.946
BTN2A1	121.523	113.137	161.368	192.79	158.74	136.008	118.21	106.163	106.607	68.156	301.333	279.406	178.486	224.895
BTN2A2	37.5638	66.0076	13.4621	22.8093	67.3857	50.9861	82.2011	58.3037	28.3378	110.899	44.4366	66.3342	60.172	33.5015
BTN2A3P	2.45168	3.23033	29.0733	3.16745	0.50332	9.80899	13.3175	9.15322	1.19848	1.86746	6.67661	1.86746	2.45168	8.97922
BTN3A1	21.3327	27.6651	22.1961	15.6657	54.0512	17.933	141.142	150.131	32.6034	140.325	149.845	31.4249	51.3852	12.6706
BTN3A2	47.9473	163.322	51.94	111.852	134.78	115.519	102.931	40.4902	52.3153	82.7386	17.6632	33.7195	31.5824	43.1176
BTN3A3	15.5938	26.0385	65.578	4.40172	24.4884	25.2503	19.1679	26.6198	20.6494	1.3588	1.57406	17.1771	16.2429	1.09784
BTRC	3.58223	13.4044	24.3785	3.58223	19.8518	30.3864	86.174	22.7785	11.5892	12.8627	34.7301	40.4392	148.253	34.4002
BUB3	144.706	176.152	98.8786	126.725	133.849	113.271	107.832	96.8862	119.367	180.82	77.0992	82.6149	92.8632	104.049
BUD13	43.8533	90.3319	57.1161	57.251	77.9233	58.7302	54.4465	29.8519	45.2439	37.1372	27.3053	48.2879	47.9463	46.2385
BUD23	28.782	42.9435	42.87	75.1506	43.1682	118.736	131.312	142.882	82.2875	51.7112	25.4171	66.1162	37.5475	46.0334
BUD31	212.083	176.075	190.618	191.1	194.274	184.328	168.26	184.756	122.294	64.3635	236.692	403.323	137.763	136.064
BYSL	3.48978	11.711	9.53438	37.0171	77.263	48.1791	20.8657	5.06242	16.2933	8.1559	1.57321	3.60087	5.36554	5.06242
BZW1	721.362	1077.4	866.542	1437.99	934.295	1124.17	552.272	478.137	510.519	449.465	563.161	779.249	607.84	889.289
BZW1-AS1	382.948	443.626	355.418	692.386	295.197	535.344	138.829	135.214	28.8369	95.7682	629.061	264.626	117.037	275.123
BZW2	40.391	11.1729	17.9369	124.48	27.4632	15.4782	24.4033	65.5232	21.3185	32.645	22.268	3.73453	0.669098	2.27219
C10orf55	0.358023	3.05916	0.492665	18.0394	1.85326	3.05916	1.94478	1.85326	3.05916	8.81639	3.05916	4.31167	6.97272	31.3219
C11orf1	2.9087	1.17719	19.0682	17.7209	0.46841	14.529	0.979742	14.1972	7.8615	3.06202	6.56934	3.06202	17.491	32.9858
C11orf21	1.77239	5.24904	2.94373	38.9273	29.808	8.32935	1.77239	1.71013	0.634624	2.81978	7.81128	1.22579	1.77239	1.41055
C11orf24	44.4146	44.8395	11.2719	26.0336	6.17185	83.4507	36.249	103.571	44.9169	22.8285	1.85353	50.9602	7.43266	17.2764
C11orf45	2.23697	0.812727	0.63269	2.23697	0.86937	3.55565	2.23697	31.6202	10.6618	32.8344	0.812727	0.63269	2.23697	0.86937
C11orf49	0.727064	1.40197	3.14632	0.727064	1.21358	3.06677	10.7198	19.1271	1.40197	0.80839	19.4132	33.0158	20.65	3.41846
C11orf54	202.275	100.026	145.981	4.55297	92.2568	32.4552	244.756	55.0279	96.8354	143.701	188.649	118.341	263.097	81.418
C11orf58	591.538	637.536	577.605	773.483	764.951	539.497	435.961	415.178	546.869	386.091	597.421	737.303	563.347	588.053
C11orf68	68.1338	55.4503	42.723	115.904	84.521	73.5673	27.5229	55.7645	45.8301	52.9858	108.253	99.7186	93.1162	78.8645
C11orf71	7.62164	1.97339	1.25763	31.3812	3.19391	12.9503	12.4127	75.0365	12.2628	30.3828	45.543	34.2423	4.8075	22.3512
C11orf80	1.26948	0.469883	2.77877	36.0824	31.426	5.82453	1.26948	1.40885	1.62215	1.18993	16.6277	1.18993	1.26948	1.40885
C11orf95	1.5287	28.3929	17.1696	61.2251	0.885537	10.989	1.5287	0.885537	0.837264	0.882286	0.837264	1.7159	1.5287	30.7644
C11orf96	1.56691	62.079	0.780432	611.362	11.7295	28.408	1.56691	3.46082	0.57294	1.39661	26.4452	416.638	17.8013	155.456
C11orf98	84.3039	94.5971	114.741	34.5902	35.7819	140.813	75.5502	80.4237	134.632	45.2759	8.6541	53.4837	70.446	55.5518
C12orf29	0.925353	2.36372	0.650158	0.925353	1.16324	1.4289	7.18073	100.131	31.5707	26.76	1.4289	7.58668	24.78	1.16324
C12orf4	46.954	23.4417	56.7194	34.3544	18.7591	35.1874	109.242	113.651	48.6568	199.798	109.603	13.7139	24.9631	52.011
C12orf43	60.7906	29.7655	60.6296	20.9638	29.4849	33.2692	24.284	45.1818	29.7282	7.41404	14.831	35.4527	14.108	6.84622
C12orf45	27.0008	50.8486	33.7208	17.625	25.6856	23.3879	93.1591	49.7346	24.9145	73.4845	59.6309	32.4712	39.8532	38.5177
C12orf57	5.96485	33.697	28.3942	74.757	13.7541	34.4324	57.0631	55.2365	67.7661	65.2765	11.3967	14.7237	35.2165	66.0015
C12orf65	59.853	57.1334	46.8703	20.2582	35.4536	45.5704	77.3532	87.1124	66.6192	109.151	62.417	66.1555	115.428	64.5322
C12orf66	0.51768	1.32115	1.97002	0.668817	31.3683	1.32115	7.23094	0.899822	10.034	1.97002	1.32115	1.97002	9.24194	0.742195
C12orf73	3.20275	5.19834	1.35898	0.522654	2.02589	0.897848	10.0457	2.02589	10.5386	24.3193	0.897848	1.35898	2.62626	3.80441
C12orf76	1.20123	1.16786	1.59851	1.20123	1.63009	8.51554	37.2861	13.467	22.5777	3.21552	1.16786	19.9689	4.87388	9.12598
C14orf119	129.758	104.458	125.173	162.126	126.627	136.544	184.147	242.549	185.223	201.142	160.808	119.67	109.665	115.975
C14orf28	3.0555	8.70024	1.80056	0.343064	3.25232	6.39158	10.6487	15.6736	1.75314	27.3883	1.75314	1.80056	15.3115	0.923426
C14orf93	1.97981	0.461198	20.0815	1.97981	7.62547	9.07975	30.7266	8.74968	5.73181	1.51752	9.93418	1.51752	1.97981	1.35527
C15orf39	246.833	444.065	227.403	349.446	201.258	338.764	66.6123	66.4315	57.9	91.5243	56.3543	81.9607	85.43	125.682
C15orf40	53.3594	23.7925	44.5026	47.8397	120.121	36.706	55.4525	40.6714	67.3867	56.7494	115.387	45.1698	47.9721	36.2233
C15orf48	770.59	5402.67	1255.38	13902.4	3614.67	4705.94	254.423	362.839	546.911	332.318	801.468	4319.76	4088.74	4896.36
C15orf61	20.5443	2.75256	12.8379	13.4104	7.5342	110.388	47.9456	133.564	152.04	51.0339	2.75256	8.68692	9.62649	14.0599
C16orf46	2.08695	0.993594	0.380543	2.08695	29.756	10.8673	4.85842	1.26729	4.11616	5.10746	0.993594	2.59032	2.08695	1.26729
C16orf54	16.2945	56.2289	29.2904	39.3544	70.742	61.9624	26.1933	3.24685	86.8358	20.7742	1.74325	15.5703	31.3995	76.6946
C16orf70	153.632	60.546	109.669	2.01616	27.3163	38.5849	71.9687	42.8001	22.5308	148.64	32.5665	8.17919	76.8957	14.5647
C16orf72	113.92	149.253	130.036	231.229	107.735	138.924	50.8594	91.9076	109.413	66.4321	93.0148	161.493	157.51	163.587
C16orf86	14.7041	2.83412	1.79221	0.380985	1.82002	2.83412	5.3216	16.2891	2.83412	16.036	2.83412	1.79221	2.16414	0.516756
C16orf87	74.399	38.8659	64.8283	20.4482	52.4044	46.8263	36.2319	86.2494	43.2589	73.4833	30.1238	13.4975	43.0261	9.16824
C16orf91	12.1826	37.2636	10.372	14.2304	32.9609	23.4647	12.0668	17.0191	14.072	1.02496	1.07268	55.8146	6.3093	1.40378
C17orf49	220.022	229.341	186.743	429.267	216.481	306.099	111.186	283.035	139.235	206.705	402.747	334.085	374.869	304.181
C17orf58	30.5828	0.733731	1.01164	18.0618	3.34646	24.6103	0.735804	179.704	23.8104	51.1655	11.2889	8.21448	11.9419	2.85047
C17orf67	19.2097	10.4651	23.2038	56.8445	16.6692	75.6513	29.6242	68.856	143.27	23.7085	3.89337	19.3244	13.6517	23.0274
C17orf75	0.725712	1.91777	1.15842	15.0014	1.53907	0.772879	1.68946	42.9166	9.07177	19.6937	24.9716	5.63231	18.256	4.33532
C17orf80	2.59349	20.9226	7.33983	26.8053	37.1977	30.9873	140.878	13.3271	26.5477	40.6026	15.5678	28.6534	27.3594	73.4641
C18orf21	28.5621	80.4066	25.8272	33.7369	92.922	39.5931	58.6583	42.2573	13.908	70.6361	75.4587	36.7141	59.11	21.8179
C18orf25	30.48	40.6062	106.422	23.6054	5.54059	15.8335	43.3453	76.2892	35.2007	46.1617	62.4612	22.5754	45.3274	65.7302
C18orf32	28.7654	34.1633	176.197	88.9428	35.7421	47.4071	78.9468	59.9794	70.2401	120.555	69.4337	6.98759	39.1059	66.1047
C18orf54	0.929893	8.41012	32.97	4.80551	0.59429	15.8874	18.0399	21.6151	7.522	2.49149	0.726291	2.49149	9.05511	8.92809
C18orf61	43.5677	19.3832	14.2106	11.5684	9.46606	4.66029	1.73712	0.895894	1.47096	1.40429	4.91674	4.09665	0.746186	3.36478
C19orf12	38.111	35.3782	29.7998	24.8772	54.5388	25.8419	72.3012	75.0952	70.0348	60.2869	120.337	131.037	112.403	54.9276
C19orf25	91.8564	36.1507	50.3431	39.9732	7.86485	14.3927	34.4137	64.9753	42.8327	31.414	37.9617	32.3433	6.69531	30.0529
C19orf38	382.804	597.202	478.742	124.939	414.147	473.618	93.9731	90.5931	9.34321	72.1505	282.557	74.4247	166.14	41.6072
C19orf47	42.4138	52.222	19.5636	48.1494	22.245	27.0221	23.6184	37.2307	17.0583	19.2753	69.6887	144.89	34.7794	57.6677
C19orf48	0.897042	2.46143	4.76748	0.897042	1.52906	9.54771	25.7558	50.0527	11.9175	18.6323	0.915736	1.22492	12.3749	1.52906
C19orf53	168.96	200.23	255.794	208.656	128.973	175.27	329.432	367.906	248.652	251.736	186.889	151.017	140.42	167.407
C19orf54	28.0477	6.64634	9.94612	1.28828	6.39048	18.5543	6.9979	2.74973	8.32227	4.57311	2.06055	8.69744	8.36331	9.79603
C1D	118.604	100.158	80.3653	103.226	64.3414	77.4531	46.8052	87.5859	96.8104	56.9805	75.178	153.875	98.5266	101.748
C1GALT1	49.8663	28.0021	51.0539	82.2976	70.2257	44.8834	56.8091	78.7371	85.0012	55.1066	75.7652	45.111	34.7183	35.3037
C1GALT1C1	9.40697	20.8267	15.3711	21.7278	20.9212	11.2531	40.854	61.4038	64.4949	59.4307	39.991	38.4038	72.3903	32.5841
C1QA	90.1002	48.5012	57.3141	20.1646	40.061	24.0144	6.05585	15.445	17.7479	10.3527	37.0769	48.0729	69.6604	19.6512
C1QB	1.68078	3.21409	3.10275	23.8864	11.5444	11.3338	13.0428	16.3924	29.5134	36.5568	5.97876	3.87602	12.2753	13.2724
C1QBP	1.1167	0.905124	0.506329	7.21364	1.95398	36.9589	1.1167	7.10691	1.24988	10.4201	19.4963	19.2021	90.6187	73.3874
C1QC	1.14885	1.90381	0.611908	1.48426	0.747179	1.90381	14.2642	58.8812	19.7173	41.6111	1.90381	4.1652	5.59366	2.80624
C1QTNF1	0.532967	1.64978	0.90458	154.239	16.2364	2.4059	0.827165	1.25726	3.41727	0.90458	1873.26	1706.48	373.675	1343.41
C1QTNF6	0.74506	1.08529	0.917646	0.74506	1.34769	1.08529	6.35982	1.63391	1.08529	32.022	21.7073	0.917646	7.85984	13.9194
C1QTNF7-AS1	12.6828	21.7789	5.72855	1.42399	2.73249	13.2412	1.42399	2.73249	0.907975	4.05218	0.907975	2.7524	9.24437	2.73249
C1RL	21.6901	3.00372	7.59519	1.15357	2.01404	32.8529	12.5323	34.3179	3.00372	10.5367	41.5928	36.3164	39.3162	22.5511
C1S	2.00427	0.899803	0.484613	2.00427	1.1442	0.899803	2.00427	1.1442	0.899803	6.93785	22.1505	3.76996	2.00427	12.8921
C1orf109	1.11606	6.7298	1.40549	23.0703	50.1217	2.03413	38.1067	2.0704	39.325	10.155	2.03413	5.76897	1.11606	4.81035
C1orf112	1.53661	13.2166	70.3855	1.53661	0.239618	1.14138	82.276	13.6539	17.3374	2.37951	1.14138	2.37951	1.53661	8.09959
C1orf115	1.30673	12.006	1.36917	1.30673	0.924135	0.604814	1.30673	1.1204	0.604814	1.36917	10.236	26.6281	20.1473	15.6188
C1orf122	306.973	395.132	327.723	2334.05	641.471	332.717	184.464	398.338	437.821	301.9	3215.27	2359.61	1400.26	2122.2
C1orf131	112.632	72.8985	76.7515	119.986	60.0701	64.2654	60.7638	125.387	100.033	112.149	128.173	90.1919	73.1476	93.019
C1orf159	0.965908	0.596942	6.62346	17.4707	3.05739	5.22318	7.49544	3.05739	17.3106	2.53782	20.2055	9.929	8.622	74.6388
C1orf162	788.279	162.311	493.778	2.16455	83.1651	131.215	471.992	104.969	146.175	190.914	87.6964	100.937	339.003	78.5231
C1orf174	33.7372	54.5435	74.945	6.11726	19.8202	33.013	112.433	27.2906	57.7637	41.7941	18.172	38.0053	81.4565	67.6341
C1orf198	0.945483	8.47807	11.5356	14.6582	2.84084	39.2387	22.0108	185.985	15.9238	4.41992	1.28128	11.3023	22.2501	2.84084
C1orf21	0.727142	31.511	1.76128	25.3647	1.70111	7.69787	21.4419	8.24957	1.58461	1.76128	69.209	1238.28	67.2673	552.649
C1orf216	81.2541	61.6718	28.8407	97.3595	114.918	46.4005	49.75	12.0394	40.3867	53.2169	43.5145	40.769	12.7781	69.2646
C1orf35	53.885	28.6709	76.4146	8.95333	15.5503	38.2548	113.701	88.322	130.665	102.257	23.0628	24.2209	60.2533	49.0562
C1orf43	611.049	721.545	603.19	889.296	636.758	774.135	546.955	697.082	584.591	685.858	569.372	591.598	625.538	651.336
C1orf50	24.1571	13.8249	82.1639	33.1547	25.9191	55.1096	28.6568	14.7215	20.0707	44.5495	33.5436	3.87325	22.3484	44.5686
C1orf52	66.2646	61.782	80.4885	102.323	112.36	85.4117	29.6122	12.8925	41.6108	8.26064	23.5074	78.1043	25.7078	51.588
C1orf54	9.5262	19.37	36.3765	1.77665	15.4807	10.5709	30.9468	3.80634	94.7074	86.415	1.11519	1.03848	41.2893	19.456
C1orf56	3.26332	6.52752	17.0284	3.26332	2.42107	11.509	3.26332	17.6115	38.4945	0.497176	0.254579	19.3384	21.185	2.42107
C2	20.5334	44.1627	123.075	25.8138	20.3257	8.23577	18.4865	17.4917	7.08958	3.1438	175.359	71.7491	46.1469	26.4161
C20orf194	236.691	97.7941	189.574	24.4535	108.297	137.157	193.611	106.469	89.6757	168.349	139.191	73.5253	149.405	88.6925
C20orf27	16.4069	21.8435	7.50255	1.84213	15.3231	18.7217	134.372	26.9008	16.2083	31.9594	1.12868	3.8592	1.84213	1.3052
C20orf96	0.880628	0.349149	1.2616	0.880628	2.57795	7.1284	16.4008	28.1291	2.16963	33.8651	25.2479	1.2616	10.7192	2.57795
C21orf58	1.47805	0.96661	0.922377	1.47805	12.4724	0.96661	20.6454	15.6401	16.6849	5.77718	10.4103	11.6601	3.59824	0.758843
C21orf62	6.29645	1.48379	6.85038	2.12084	7.24908	1.48379	6.5831	2.49534	1.48379	0.463179	57.0726	20.7185	2.12084	2.57674
C21orf91	29.2671	83.9248	148.972	59.2722	14.6553	101.466	22.3611	11.6418	57.0473	3.39086	1.44953	31.3236	18.1531	57.7035
C22orf34	32.1147	3.64628	4.30025	1.01412	1.99647	4.5921	29.9043	23.3662	3.04381	39.5441	19.3792	2.76218	1.01412	2.66122
C22orf39	57.9218	228.719	143.091	128.407	115.523	74.2413	175.677	100.52	158.175	129.123	64.0854	90.2114	131.734	119.768
C22orf42	1.62086	13.1156	2.07899	67.7137	35.6145	25.7931	0.545957	5.25408	4.63209	5.58062	0.609891	2.07899	15.9493	1.44456
C22orf46	27.0565	1.45601	15.4264	0.759458	0.964321	1.45601	28.2883	22.9043	34.1802	24.6281	143.371	26.7653	17.8723	55.5295
C2CD2	1.4032	1.25453	4.5212	1.4032	8.03758	29.2721	54.444	14.8219	45.0419	57.1668	1.25453	1.16164	19.3574	8.7241
C2CD2L	171.434	36.6142	71.7884	2.60243	72.815	46.1116	129.74	79.5541	108.762	97.9908	53.0716	67.2597	168.364	21.944
C2CD3	33.8827	1.23048	9.35301	8.63107	25.6739	49.3468	31.105	27.986	62.8691	25.0857	164.706	120.734	69.1207	119.779
C2CD4A	2.8522	5.70351	0.900504	2.8522	0.564619	0.68957	2.8522	2.0536	0.68957	0.900504	24.4018	78.8096	2.8522	23.3264
C2CD4B	1.06671	3.05297	0.433457	2.75627	0.708411	3.05297	1.06671	0.708411	3.05297	0.433457	3.05297	255.008	27.6997	154.317
C2CD5	14.5954	23.8593	41.2436	34.0975	21.6414	21.8127	49.9961	54.6302	47.2107	46.3547	42.7385	21.7539	42.2038	36.5398
C2orf42	21.9168	17.0965	2.06176	14.8362	40.2007	14.3541	4.45562	25.4915	14.2717	44.2751	18.1728	34.0831	43.9311	6.76878
C2orf49	42.3482	70.3125	24.0489	72.7449	147.367	78.3499	70.7836	55.3393	49.3037	82.9304	63.8271	92.13	79.5033	51.192
C2orf50	2.08226	4.94792	3.09196	6.79604	19.2455	6.34466	11.4295	8.22394	6.7588	41.4988	17.5712	3.09196	23.0506	7.43069
C2orf68	52.9801	104.031	75.0968	49.8639	84.8176	27.4187	87.9187	87.5899	102.062	94.5072	79.7999	67.1245	100.021	41.96
C2orf69	46.6644	28.0425	29.9626	20.9728	58.7751	60.0381	58.7865	57.4153	36.1169	39.7397	67.0678	81.578	70.8841	35.5729
C2orf74	1.19062	31.4678	19.4024	26.1499	15.7218	41.2155	81.3052	60.4328	105.824	26.9488	1.08701	11.109	58.9364	17.4638
C2orf76	1.28282	7.11074	0.88857	1.28282	0.83861	7.16417	9.95467	52.8272	7.63181	34.9827	1.22816	7.77652	29.1476	5.36562
C3	1.10581	41.7748	15.6658	361.451	41.7977	45.4322	361.265	380.627	132.32	121.814	345.693	515.728	601.224	607.798
C3AR1	720.684	993.932	596.85	855.793	584.058	1035.29	459.862	532.892	849.755	605.103	454.774	1371.47	1402.06	1696
C3orf14	1.3016	2.49094	11.5535	1.3016	3.41553	2.49094	33.3313	24.6901	12.0391	2.65607	19.1624	20.9276	25.3494	5.07309
C3orf33	1.28761	0.683062	2.22954	1.66353	0.509965	0.683062	11.9902	21.6395	6.13106	7.97966	11.5603	2.22954	1.28761	2.39415
C3orf38	29.9649	43.9381	42.9427	48.3242	5.04887	29.472	20.7325	49.532	54.22	29.1313	14.2143	41.333	33.2435	103.978
C3orf62	125.711	63.7134	87.8874	31.1463	79.7004	80.122	77.7091	72.3891	52.404	113.522	142.918	65.6482	125.656	74.4945
C4orf3	134.31	237.83	163.644	186.389	217.053	222.215	361.566	280.528	306.189	296.008	383.209	615.66	685.089	586.812
C4orf33	3.56922	12.0775	24.2741	15.5322	16.792	2.9204	48.5122	13.1551	104.852	12.9178	13.4797	17.4081	18.5361	22.2287
C4orf46	15.8214	15.1266	5.34332	11.3959	6.21077	22.2254	10.695	9.78944	8.41818	5.34332	1.21923	10.3918	1.78945	5.22868
C4orf48	44.3797	28.1766	44.4312	23.4512	39.1438	38.75	81.2002	47.6786	31.9886	74.0909	186.591	60.195	77.1151	91.5109
C5AR1	3552.67	1790.69	2557.57	815.448	1945.59	1566.23	1452.08	734.181	1406.79	1313.4	2424.92	2102.86	2274.38	2643.32
C5AR2	964.646	115.149	498.841	17.6022	190.333	188.275	187.423	157.243	217.715	294.79	122.66	45.907	181.922	50.7414
C5orf15	77.0367	332.285	130.942	186.394	78.2638	377.13	166.726	155.582	411.921	116.541	14.8049	283.686	319.22	419.378
C5orf22	12.245	24.5454	13.3196	2.90655	12.1018	16.2289	76.8149	28.9002	38.4184	32.6179	11.4147	48.4704	63.8968	31.4561
C5orf24	172.134	155.651	143.41	350.112	299.321	220.401	212.248	220.52	230.917	274.43	180.023	127.238	111.488	137.942
C5orf51	57.5369	52.4068	42.6753	39.0599	29.6167	60.6947	31.5821	37.3813	69.4817	94.1306	24.8492	33.1392	77.3757	98.2564
C5orf66	53.0859	77.8298	52.6933	40.0425	36.8694	60.7508	150.782	112.108	52.1115	177.319	197.56	116.387	151.873	195.764
C6orf120	54.9494	88.3498	322.84	102.375	20.7979	100.563	54.758	63.1697	48.0788	65.8748	42.6466	14.3183	59.1393	119.371
C6orf136	144.712	21.6444	47.4806	1.7833	6.96857	19.9485	53.9698	33.5829	27.5128	48.6081	81.4395	66.728	69.4617	78.0264
C6orf223	20.8885	31.6385	2.67481	21.0724	1.12599	28.6774	0.959443	1.12599	0.538759	1.71811	0.828916	10.0243	0.959443	26.4312
C6orf226	42.4193	36.1398	9.49521	47.1469	104.406	22.0569	8.54046	6.53447	27.2677	15.6895	7.75686	23.7233	9.87109	10.1214
C6orf47	195.581	85.5686	186.075	68.5039	215.77	162.588	231.915	148.966	151.182	102.917	270.438	221.751	183.064	121.186
C6orf62	562.077	724.944	627.582	936.226	558.903	697.828	272.878	377.805	372.727	541.96	255.275	197.997	335.202	359.135
C6orf89	58.2503	171.753	164.557	236.23	171.492	100.003	177.847	178.06	142.707	142.564	271.937	178.227	272.364	184.862
C7orf25	1.10893	2.09227	0.511478	1.10893	11.8715	2.09227	28.3974	0.842662	27.4475	29.7474	2.09227	5.47105	7.199	23.7364
C7orf26	144.396	131.525	100.615	118.194	132.22	80.1703	72.7891	92.2579	89.0893	118.168	78.2907	57.3802	59.2025	48.5864
C7orf31	1.08411	11.9166	0.874697	28.0125	18.9907	12.3592	1.08411	31.68	13.4586	17.2183	0.8475	5.95398	51.0249	1.24431
C7orf50	12.8063	11.236	10.1124	26.75	10.41	19.8108	106.445	285.478	33.7662	110.039	244.54	93.481	50.4055	54.5794
C8orf33	75.6478	44.8739	48.1241	80.3096	225.584	35.9634	61.2743	138.727	92.919	91.0283	69.3803	27.3954	27.9481	6.08147
C8orf44	1.88033	28.1952	20.8622	41.2979	40.1603	36.7439	75.8748	30.8085	17.3966	23.652	31.9248	29.6316	97.6545	44.9671
C8orf76	38.1219	58.176	41.6366	200.496	93.0092	76.6131	30.7472	64.0328	49.1633	49.4553	50.7686	47.9678	47.3365	41.326
C8orf82	8.03244	36.4421	43.4537	22.471	63.6294	12.1859	107.076	30.4506	48.7782	36.1167	59.6071	31.7348	66.807	28.5477
C9orf139	16.9432	0.792109	0.901421	0.518818	2.69943	0.792109	18.5197	13.0909	32.2677	44.3608	30.4678	14.9014	3.78911	7.60386
C9orf16	30.07	2.79178	4.15618	2.30922	4.738	46.7621	23.5792	23.4857	43.1143	21.6821	1.68767	13.1797	5.80173	12.1259
C9orf40	4.64383	14.9187	0.529023	0.469257	4.68994	7.51539	15.294	4.68994	3.5582	27.4544	0.858911	9.25973	10.2814	4.68994
C9orf47	52.1417	91.3599	23.7559	1.66028	30.8663	49.1924	7.97788	0.84811	0.661417	1.38719	5.08817	33.7231	21.8995	11.9449
C9orf64	9.87634	3.85565	23.8608	5.95093	16.1818	14.5673	25.0206	12.5331	28.0477	1.70294	21.5165	74.5186	23.0499	17.2559
C9orf72	218.041	279.218	253.891	265.13	299.011	332.488	140.731	99.9007	150.461	140.198	112.406	148.218	192.994	211.008
C9orf78	111.136	228.548	132.149	147.634	261.157	209.347	179.644	132.095	187.921	217.002	49.7909	77.8253	151.885	86.6731
C9orf85	2.90799	9.45709	40.4949	18.9821	3.42287	17.3156	33.0641	58.3233	10.3236	17.0991	52.7753	12.3887	48.8834	43.1162
CA11	52.867	28.3726	6.04031	1.90792	15.687	5.17501	53.2997	8.99986	38.3855	27.2385	1.81993	11.6087	1.90792	3.48504
CA12	0.766486	3.6134	1.83422	5.94158	4.46371	2.54838	9.51667	2.3048	4.22291	5.62235	707.105	654.562	634.43	1554.73
CA13	1.9192	6.09286	11.7456	61.9879	1.58443	7.43719	4.46789	78.7583	4.69491	8.30847	4.79505	1.1607	1.9192	1.58443
CA2	3.84193	2.65185	16.3365	64.5267	13.2881	15.0287	3.84193	48.6524	32.5728	0.98833	2.81879	9.66688	3.84193	1.02897
CA5B	1.13348	11.9604	13.0173	1.4644	24.9452	9.55549	35.1832	3.03541	8.11218	21.8689	1.39053	0.643183	22.0752	3.03541
CA5BP1	31.7808	7.03245	4.08345	37.3412	37.7681	7.74953	8.72225	4.87532	18.3453	27.6413	26.9807	10.7691	2.60603	15.1031
CA5BP1-CA5B	1.20411	13.7303	1.60176	18.6678	5.50024	3.32007	1.20411	3.02934	3.32007	1.60176	3.32007	28.0363	18.5652	10.1176
CAAP1	27.0553	4.28562	64.4607	30.7927	15.1637	34.0028	28.287	67.8571	60.8177	144.186	58.9926	2.23811	22.1854	25.9877
CAB39	170.314	190.124	132.33	95.4712	145.078	83.8042	127.515	112.616	265.565	193.062	185.585	292.471	378.733	295.915
CAB39L	4.02874	2.4857	18.5176	4.45041	2.1556	2.4857	8.74832	1.8361	106.407	43.8229	2.4857	0.699671	10.419	72.408
CABIN1	31.6097	20.058	42.0362	35.3716	18.4489	55.9153	93.2447	161.941	63.8077	58.6001	149.245	130.723	102.446	119.68
CABLES2	14.8391	13.5584	25.2761	2.15251	14.2972	25.1007	59.4728	24.3615	26.5977	34.4345	11.3494	12.8641	54.0803	17.1519
CACFD1	0.954342	15.7339	7.82437	6.16482	8.5117	7.19215	17.7736	1.03573	9.24259	1.43595	1.08399	13.9634	10.8421	26.2574
CACNA1A	37.8295	28.7074	52.6353	13.2965	5.10358	22.2708	6.27503	26.352	20.1299	15.7307	10.6801	14.4657	43.5476	26.5313
CACNA2D2	1.15594	15.0276	5.79263	29.8685	1.53563	11.5919	1.15594	20.4794	1.13555	0.496104	1.13555	9.64838	5.62817	1.53563
CACNA2D4	11.6013	6.94869	8.92426	59.2056	6.61075	18.5575	1.06573	5.63094	13.9896	11.465	27.3722	24.9199	67.4562	148.04
CACNB1	106.201	15.9981	28.6742	2.49571	0.336297	4.90555	2.49571	11.8239	1.16128	25.354	18.1142	1.41679	2.49571	11.3675
CACNB2	0.791903	17.8476	1.64732	10.231	2.00191	1.34864	28.2677	55.8184	5.58701	22.1095	1.34864	1.64732	0.791903	0.5684
CACNG5	1.15751	0.787013	7.39302	29.9091	2.54275	1.14772	1.15751	9.24834	5.43393	0.431705	23.0066	7.97613	2.81791	2.54275
CACTIN	96.4781	25.4663	73.2362	39.7747	24.3969	36.6691	21.2358	66.4213	33.3051	73.3902	60.0041	10.5563	22.9009	20.399
CACUL1	590.493	312.023	331.212	241.823	394.814	304.577	723.035	460.265	401.066	642.514	913.802	532.23	337.349	486.835
CACYBP	41.5955	71.4079	55.3342	82.6357	70.3407	37.956	239.663	304.849	340.124	254.42	150.411	162.998	168.317	118.048
CAD	15.2527	5.41096	7.33554	2.20183	10.4651	5.24717	112.769	13.7545	15.3575	13.7978	19.1241	16.6613	2.20183	6.84797
CADM1	9.24659	21.1363	12.9447	4.82862	8.22854	21.8738	18.8517	20.085	7.6713	64.9288	3.41888	1.51177	14.4062	5.38447
CAHM	20.641	22.2643	5.68839	36.4578	36.1719	67.8044	26.6585	2.37005	27.0336	21.1248	1.22355	9.29255	2.48906	42.2816
CALCOCO1	274.833	114.162	129.652	26.1376	69.9995	90.2096	275.451	161.786	99.9478	144.144	146.321	146.918	76.116	83.3097
CALCOCO2	225.744	208.273	322.948	330.717	216.786	169.485	78.4957	210.235	150.858	64.456	158.546	176.421	144.068	74.8091
CALHM2	390.816	97.155	259.22	8.64771	363.262	80.3331	181.796	243.838	193.527	198.9	16.2029	7.51137	39.8323	1.28925
CALHM6	43.8506	122.306	40.5115	25.8017	32.647	179.025	13.0761	20.4693	2.79003	5.69149	4.29265	21.3678	17.7255	6.52759
CALM1	554.656	536.973	665.585	734.277	520.963	547.668	1036.1	1381.79	1589.45	1105.66	1395.74	1492.68	1546.1	1554.34
CALM2	1742.6	1285.27	1709.22	375.879	743.848	1201.32	4007	2846.4	3008.86	2857.16	693.017	948.43	1226.69	972.055
CALM3	774.877	541.394	573.261	436.438	403.576	559.835	1034.68	1255.69	890.852	1292.7	1535.12	1210.7	1184.57	1315.27
CALML4	114.959	100.545	157.394	22.0118	52.1228	105.218	63.7021	63.7419	72.4596	53.1452	44.4031	82.3347	211.157	83.922
CALR	1440.08	1444.74	1586.88	1715.37	1547.51	1671.09	3242.08	3146.22	2604.99	3330.7	4547.86	3293.51	3571.34	3945.22
CALU	100.575	168.304	164.101	171.36	72.266	87.0883	161.74	231.347	290.154	133.689	95.2835	180.12	145.373	172.427
CAMK1	410.637	64.2064	403.849	5.55535	143.829	99.5989	2369.11	726.61	1968.68	1044.48	103.357	71.7177	240.765	56.5955
CAMK1D	296.613	433.69	166.218	169.511	168.758	349.559	220.444	260.944	155.803	467.846	30.2526	42.6511	64.4688	58.4625
CAMK2D	15.7817	20.8806	40.3956	40.4434	42.9429	36.8156	26.1253	87.1639	1.57783	8.37325	92.2485	8.27263	6.71015	1.26131
CAMK2G	1.58855	7.17831	12.4191	1.58855	1.45482	18.3518	96.1518	61.7329	27.2648	85.6525	8.01172	7.75713	118.596	61.47
CAMKK2	500.406	634.685	442.957	937.209	671.025	638.145	250.277	220.134	95.4105	243.086	198.113	96.3903	65.2239	99.6504
CAMKMT	1.37401	1.02156	11.7895	1.37401	1.36414	1.02156	1.37401	1.36414	10.58	15.8882	11.0022	0.522259	46.8296	25.617
CAMLG	243.03	180.512	248.173	168.798	212.789	284.267	218.734	214.352	182.885	184.711	249.685	235.618	261.132	231.785
CAMSAP1	131.907	148.086	100.425	109.919	67.2064	192.526	126.908	88.2242	71.1739	55.0205	55.6494	181.731	61.3695	152.14
CAMSAP2	306.04	158.175	316.714	43.6995	170.566	116.055	97.4915	68.2715	118.669	35.8619	85.6623	172.431	143.121	64.5062
CAMTA1	108.405	159.541	126.613	131.811	179.315	252.881	143.342	154.719	165.467	124.261	106.419	248.814	346.853	197.192
CAMTA1-DT	3.21883	7.55091	4.62119	3.21883	4.71078	5.32535	12.489	31.9684	11.3459	18.0605	0.912926	1.15458	3.21883	0.573224
CAMTA2	218.919	124.265	110.355	54.791	135.168	106.666	107.624	103.172	64.1504	88.984	237.236	222.218	156.261	100.271
CAND1	47.5475	129.676	61.4142	148.176	194.771	154.712	171.988	136.444	103.92	134.925	56.2846	86.0007	96.8435	61.0343
CANT1	257.59	148.99	147.297	175.856	72.1749	183.766	68.5645	131.677	103.179	92.3529	111.853	175.151	101.736	186.641
CANX	895.408	1164.71	1160.7	1361.27	1078.82	1201.12	1383.26	1244.04	1342.61	1234.19	781.325	847.856	870.394	1026
CAP1	727.227	512.267	542.522	1104.26	918.15	604.661	149.517	199.905	363.052	294.018	2144.03	1779.32	2008.06	2238.43
CAPG	745.259	1094.01	1289.89	1447.53	915.972	870.092	3453.1	3081.19	1783.74	2424.1	8074.23	4180.47	3680.26	4776.68
CAPN1	266.984	130.461	210.291	26.9411	159.261	116.128	348.923	211.6	174.989	329.525	473.579	228.538	500.253	191.837
CAPN10	88.1501	58.424	98.5273	60.7372	91.4744	90.5018	103.684	94.4643	39.0166	33.5568	90.0479	70.6584	33.4644	26.9534
CAPN12	1.3451	12.9921	25.4712	38.2318	7.45802	22.9069	117.949	0.794078	5.23593	95.8349	5.23593	0.178808	1.3451	180.434
CAPN15	250.617	297.297	277.512	268.701	254.366	243.861	139.557	74.2356	104.961	63.4307	95.6354	161.848	77.4369	140.415
CAPN2	479.895	1140.49	800.415	532.934	804.731	1003.76	143.992	172.892	70.259	248.211	38.7007	20.7501	84.5244	29.4577
CAPN7	148.998	117.262	91.4617	159.783	120.28	117.405	126.016	139.901	136.343	223.216	146.457	102.665	91.6337	139.739
CAPNS1	778.122	584.142	628.902	441.227	500.273	511.098	496.911	620.667	322.887	447.184	960.974	681.698	542.996	452.9
CAPRIN1	335.538	381.721	377.537	314.276	344.028	417.1	252.12	323.252	304.52	153.558	140.124	329.232	255.537	167.686
CAPRIN2	40.1848	11.3537	22.3745	9.664	12.6805	34.5771	18.243	30.5549	60.3131	24.6006	9.59994	25.5202	32.0844	27.0442
CAPS	10.6901	9.37131	3.10127	10.6066	2.31974	4.13075	2.01182	8.62401	7.8229	3.10127	5.81074	39.2044	7.71399	12.9869
CAPZA1	966.356	1033.58	1275.26	1202.88	989.617	1053.5	729.059	622.922	789.115	595.662	811.151	850.838	822.428	1043.02
CAPZA2	216.103	361.004	353.867	276.777	191.427	357.517	370.234	514.54	402.461	330.789	194.772	324.234	456.869	339.859
CAPZB	544.686	579.402	498.296	591.766	618.772	603.436	849.104	930.62	1450.24	1184.9	518.493	736.524	960.587	845.837
CARD14	1.26593	0.810206	4.29857	17.9907	14.5094	3.54461	13.7531	13.4853	10.0693	11.9998	13.7121	0.788887	1.26593	1.23589
CARD16	755.598	764.412	783.025	826.855	980.945	983.242	97.1413	75.5515	98.8883	111.173	212.043	195.225	259.676	277.037
CARD17	17.3508	1.50914	8.0362	5.1481	10.2116	16.506	0.796949	0.966458	1.50914	0.860315	1.50914	0.860315	0.796949	0.966458
CARD19	441.891	644.591	613.924	753.93	646.893	612.873	192.503	215.131	269.043	223.237	528.1	612.539	875.202	721.251
CARD6	226.261	95.4771	174.806	85.9033	133.272	105.026	87.8055	143.269	192.553	82.3104	168.173	212.233	190.267	109.209
CARD8	165.55	170.436	238.615	139.929	188.89	155.125	288.756	232.262	311.467	213.218	294.761	298.083	362.874	293.005
CARD8-AS1	177.404	197.078	133.785	158.143	269.72	250.152	117.049	60.6337	113.485	124.209	69.5859	106.419	118.556	142.344
CARD9	57.5851	60.3507	23.8409	0.969826	7.77591	2.21108	114.393	114.027	282.428	227.74	6.80379	18.4857	40.1369	6.63361
CARF	0.640417	9.88108	4.75342	6.6191	7.03608	2.3893	9.93926	22.7064	6.59875	0.872362	2.3893	18.6625	8.83469	0.749152
CARHSP1	44.7536	44.4798	80.6645	83.6299	32.7384	74.654	77.0676	135.234	92.1121	66.4795	46.1434	44.6801	48.9306	58.651
CARM1	0.516689	2.92195	49.5028	18.691	15.8473	2.92195	12.4295	0.562436	26.227	1.17767	2.92195	1.17767	5.4507	17.4272
CARNMT1	34.1056	8.43894	37.1799	110.345	36.6566	31.6181	24.4182	12.1135	24.6561	58.4824	20.9305	1.25693	1.49842	14.0722
CARS1	411.815	247.263	284.861	821.953	531.598	363.555	97.2906	104.002	102.482	130.621	266.964	122.044	74.6811	144.779
CARS2	50.6064	21.2443	10.0912	0.866737	6.84632	3.30502	18.8325	28.9231	21.9069	59.2865	1.51088	1.44042	2.81337	0.530144
CASC3	249.217	195.129	278.043	169.38	227.87	145.436	288.376	261.886	239.89	206.003	417.419	279.16	233.443	199.882
CASD1	9.84567	18.8909	1.99587	7.71218	7.19365	8.8167	1.9898	2.12251	1.34351	14.9122	1.34351	1.28201	1.9898	2.73968
CASK	9.60843	13.2057	28.2147	27.5966	18.2614	33.7611	36.1651	48.3756	27.0081	18.7764	57.7272	51.0146	72.486	51.4353
CASP1	419.806	596.853	639.96	859.012	333.106	376.019	69.3357	129.953	60.7605	54.49	311.411	256.034	169.834	180.567
CASP10	37.046	40.4041	84.522	14.7779	35.9418	5.27692	144.44	83.3371	123.67	72.4549	111.346	34.0025	37.1283	19.5252
CASP2	47.9077	29.1244	78.518	29.6262	40.6982	51.3506	54.3727	51.165	136.462	75.4853	29.7096	25.8592	78.5687	60.8535
CASP3	108.775	89.744	95.5682	104.517	95.6001	89.4354	66.1888	109.694	117.259	97.6469	130.648	136.796	163.406	119.998
CASP4	973.417	1219.53	909.392	1858.04	1172.34	1028.45	214.247	243.546	165.915	142.585	1404.52	1722.66	754.258	997.874
CASP5	91.0366	109.688	50.6266	629.581	193.683	142.025	0.828758	1.1147	1.38142	1.40226	467.588	547.86	211.845	585.075
CASP6	28.0919	49.5294	17.1278	11.206	27.316	12.1596	42.8324	11.6154	21.9813	92.9705	22.1586	11.8869	21.7556	32.1276
CASP7	9.8935	25.6542	3.36641	29.5994	30.9869	16.5484	5.17195	17.1427	5.7456	3.36641	12.8032	111.3	20.6197	6.19566
CASP8	110.874	150.545	150.997	31.7253	106.168	98.3384	128.625	70.808	171.094	53.3401	20.2438	92.0142	113.334	50.1211
CASP8AP2	112.13	58.5303	39.6482	16.5098	47.2377	45.6451	79.3315	44.3469	93.0208	104.652	67.0007	121.989	113.377	124.501
CASP9	6.48366	20.3479	2.57869	13.851	28.8337	10.6508	54.0766	23.6155	49.3652	64.6051	27.2051	107.825	59.9326	61.2298
CASS4	11.3014	0.840167	30.5611	1.142	6.73187	17.1532	23.9271	16.8004	37.706	5.85485	14.2192	8.48391	25.0212	10.3193
CAST	1364	1443.07	1153.47	732.14	1189.41	1181.15	897.649	766.918	573.476	957.799	715.038	626.73	779.686	582.981
CASTOR1	41.7388	43.9882	51.7628	102.376	55.9626	39.4592	18.8441	47.0896	22.5474	27.1999	78.9544	36.0266	38.3744	25.6943
CASTOR2	19.5969	23.009	23.0089	9.74629	11.8552	24.7918	61.4672	51.4195	32.0122	57.4561	14.2669	13.876	22.1912	19.5953
CASZ1	57.2005	19.0499	11.2901	24.3131	55.1399	34.4955	15.6465	2.47196	5.5873	15.5732	51.7174	30.0882	8.72641	60.347
CAT	44.4656	158.116	106.139	20.2501	57.7093	141.411	319.483	235.673	185.553	280.524	8.5253	21.6475	122.953	28.6719
CATIP-AS1	5.92542	0.705404	1.86022	0.460585	1.65458	10.8014	9.29276	1.65458	0.705404	1.86022	14.109	10.8534	2.99006	13.982
CATSPER1	13.2331	14.9086	11.6622	2.87933	5.11758	31.9187	10.3767	6.20444	5.68926	34.732	0.792356	0.680998	5.42558	5.11758
CATSPER2P1	1.22053	6.05819	1.46469	12.6149	11.4764	14.0194	3.78852	0.610966	0.915564	2.62111	0.915564	1.46469	1.22053	4.58931
CAVIN1	108.274	26.928	117.028	2.37568	23.8131	29.6738	0.919417	1.75653	1.62784	1.65055	1.62784	0.922336	8.95309	0.724415
CAVIN3	2.43943	9.48764	40.7642	2.43943	3.87443	4.58674	15.1439	4.66791	4.34323	2.01416	35.8665	23.5031	75.223	38.2172
CAVIN4	0.998465	1.95196	0.836918	0.998465	0.613074	1.95196	0.998465	0.613074	1.95196	0.836918	1.95196	19.5319	14.5843	32.8117
CBFA2T2	74.9043	94.7697	57.438	66.2973	86.2717	36.5516	24.888	23.9026	29.6666	81.5101	110.18	40.7485	91.6119	74.0469
CBFA2T3	8.5089	5.84859	1.91454	0.781656	1.44227	10.3119	36.3939	55.1081	30.4201	63.3835	2.51062	16.7556	19.029	12.6885
CBFB	142.187	76.4094	200.92	92.1552	114.374	152.104	113.077	130.92	158.947	84.3476	105.454	98.2151	131.478	100.291
CBL	928.477	432.226	705.414	239.401	485.55	389.868	441.298	356.78	455.353	412.798	530.276	391.927	414.811	357.714
CBLB	28.4606	31.4345	45.1194	22.489	6.66432	21.3168	42.2853	127.32	25.736	70.671	13.4939	4.95509	8.59811	7.99497
CBLL1	35.8607	68.0471	85.4761	80.7182	15.4454	31.7586	70.7847	110.512	43.9951	84.0812	100.519	39.0153	46.6437	94.4112
CBLN3	1.59084	2.44331	10.5535	1.59084	0.878951	2.15396	1.59084	0.878951	0.764852	1.9368	14.203	1.9368	14.2003	21.4575
CBR1	17.3288	6.87394	16.9083	0.700427	1.23376	0.692565	39.1342	149.579	50.6872	77.7424	22.3767	4.87436	11.3677	2.31687
CBR4	31.4381	17.8035	64.9578	1.05894	5.77717	13.2805	76.4212	32.3158	31.6291	4.17244	17.8325	113.605	52.4178	21.5621
CBSL	4.63304	1.99259	5.47155	25.2021	6.76774	1.99259	10.2934	6.32334	19.261	10.4823	12.2629	2.34303	0.780278	5.92819
CBWD1	3.44431	107.092	40.8555	103.421	77.4023	118.012	83.7258	44.3322	124.163	33.0283	1.79829	21.3124	94.6151	33.2933
CBWD2	180.311	111.776	71.6186	85.5994	154.101	60.8947	130.679	136.404	175.082	18.2131	2.3362	22.9607	1.38033	1.17197
CBWD3	2.132	5.63913	10.3371	2.132	1.52309	0.973981	26.4709	22.1588	0.973981	53.4697	47.9531	0.316182	2.132	1.52309
CBWD5	106.109	117.503	126.866	41.8193	232.249	198.631	168.764	128.695	179.997	68.8461	11.2668	43.532	63.2049	13.5913
CBX1	95.9708	63.4034	113.226	75.4304	61.6213	149.798	284.894	302.857	209.592	214.793	272.051	251.237	262.588	328.556
CBX3	879.54	885.82	845.897	817.292	888.068	770.496	1078.16	1113.4	1320.46	1067.45	1090.33	1320.89	1267.89	1141.98
CBX4	55.184	23.626	205.441	38.7926	29.8861	72.3776	78.7775	84.6526	87.2714	9.6387	118.661	204.266	105.005	108.585
CBX5	44.7363	46.2812	39.7819	67.9114	69.4869	39.8051	148.477	183.496	252.536	241.179	163.782	138.669	168.916	137.348
CBX6	290.671	279.626	215.007	62.9544	191.007	147.653	355.022	289.188	306.631	364.096	251.384	335.739	489.882	222.025
CBX7	1.77657	18.9547	9.7592	11.4762	20.4932	18.5666	129.59	57.7174	22.8552	41.1323	43.0943	52.8294	131.191	42.4651
CBY1	1.60536	14.1738	21.8124	1.60536	0.950315	10.4127	46.0931	47.1061	34.5097	10.1255	1.42804	13.1002	61.2281	20.5211
CC2D1A	11.4364	5.37496	2.41653	0.649144	23.2111	0.54154	15.2062	1.52083	8.59983	6.4867	53.3245	42.2977	11.8242	7.1399
CC2D1B	39.3111	80.7204	38.9086	61.5853	37.1306	103.918	123.302	60.5435	85.5659	103.425	32.1758	92.6542	77.3642	206.311
CC2D2A	20.5767	23.7478	8.53815	18.9037	10.1656	46.0579	11.9519	9.09813	13.8768	15.4226	2.87117	15.9991	9.37383	29.2688
CCAR1	326.283	351.118	356.366	230.219	519.262	290.463	328.32	214.494	310.133	319.644	321.97	274.035	412.928	265.537
CCAR2	5.12028	30.1785	13.7585	61.4982	292.419	52.1158	62.6345	3.60982	22.0863	15.3358	23.839	40.104	41.9863	61.0097
CCDC102B	1.6755	1.00965	2.6403	1.6755	2.25066	1.00965	1.6755	1.91707	1.00965	0.827712	24.8545	7.49618	5.43855	3.60006
CCDC103	1.286	0.726496	0.775226	1.286	1.3807	4.23785	1.286	1.3807	1.00322	0.775226	10.0599	26.3844	14.6099	18.1496
CCDC106	1.2409	0.983867	0.981949	1.2409	6.855	0.983867	23.1104	35.3953	16.3034	109.827	13.6237	0.981949	6.0418	0.83414
CCDC107	68.378	47.7515	51.728	19.1289	13.4633	44.01	52.5239	92.6887	112.337	61.99	16.1502	52.9332	55.4978	55.2738
CCDC112	52.4546	29.3638	110.357	2.5363	64.827	18.8901	225.464	87.1214	169.597	144.435	23.6202	9.55465	74.0776	7.10237
CCDC113	0.85778	1.29662	0.874317	1.10821	27.9599	9.71605	9.31891	1.70113	8.11785	15.6462	0.783824	0.874317	9.04896	1.70113
CCDC115	35.9241	23.1265	26.7555	27.0027	35.1804	51.8188	94.7525	264.908	111.81	104.566	98.5858	128.833	143.718	50.4113
CCDC117	15.1729	118.355	43.9814	101.626	76.4456	7.52962	40.8662	40.9341	106.948	33.2005	59.0123	99.2246	89.2564	41.892
CCDC12	115.43	243.888	89.5782	100.912	101.667	108.282	152.742	164.984	292.847	155.166	18.0812	97.138	78.5954	61.2474
CCDC120	6.6324	4.25965	1.08829	11.1326	10.5014	8.4492	0.478715	1.49082	8.8896	1.08829	1.28751	34.923	11.6541	8.39881
CCDC124	17.0261	15.5838	46.1956	11.7677	16.4644	18.5168	61.2573	29.4711	27.7147	25.3959	47.894	21.3271	31.2079	34.2365
CCDC125	5.30864	18.9374	2.47348	9.45067	22.4022	14.7306	11.7314	17.1642	7.43926	2.47348	1.34682	31.2683	4.74882	1.15592
CCDC126	28.7538	16.803	2.72373	14.2387	9.31758	27.4042	27.9895	14.4332	24.5467	2.72373	1.01577	100.647	1.00192	7.79073
CCDC127	5.3673	14.4378	12.2034	2.33569	12.2636	11.2306	42.0873	13.331	18.4329	22.7946	15.7981	24.7728	89.4907	29.4245
CCDC130	105.683	56.9166	147.618	140.328	113.659	112.733	68.7045	88.0305	113.536	67.4377	151.249	91.0214	108.14	114.574
CCDC134	14.8281	11.984	22.7823	1.87297	6.12987	1.11454	20.3479	19.209	85.418	2.66068	30.8662	248.379	62.3152	18.7649
CCDC137	181.293	73.8967	125.273	147.926	156.261	150.698	138.606	157.586	164.251	81.162	137.46	163.132	67.6406	85.9197
CCDC14	14.2172	31.7206	9.81048	2.32008	32.1775	8.7101	80.8252	31.9512	31.2544	48.1146	19.3461	40.8516	62.6622	9.89803
CCDC142	89.9277	15.2384	68.5885	1.41987	25.6708	32.241	93.6544	17.6732	30.9533	70.9564	66.1405	19.5845	84.1106	48.761
CCDC144A	31.46	1.15476	2.63998	8.39092	37.1779	63.15	10.3451	0.959622	52.6218	108.659	5.33	2.63998	7.4895	125.244
CCDC144B	52.6084	290.847	111.42	153.387	70.5987	90.4435	96.2559	174.264	187.913	201.83	37.0564	82.0214	235.826	124.633
CCDC144CP	60.0958	8.7652	4.32469	0.501872	15.7208	6.89926	20.2515	1.21734	0.378477	4.32469	13.3932	4.32469	0.501872	1.21734
CCDC144NL-AS1	1.53229	1.13097	7.64377	1.53229	3.51844	5.77262	36.8608	0.998984	17.9602	0.577626	1.13097	9.54877	1.53229	15.9459
CCDC146	1.23571	20.3681	3.56815	17.5613	0.73125	7.92175	47.9456	38.1217	11.0017	1.52795	0.724281	50.5173	1.23571	10.2991
CCDC149	114.971	64.5826	85.7899	18.6069	42.4997	63.8588	84.193	54.0956	49.5405	40.9139	53.5735	84.3684	60.7729	55.3332
CCDC154	5.32563	1.55701	27.1116	13.9054	0.623636	1.55701	1.60618	5.29258	17.2005	2.4878	9.58223	2.4878	3.35925	19.9091
CCDC157	19.8084	1.57838	37.5135	28.7334	9.71561	20.7161	1.11201	11.0365	6.53876	6.16009	26.7129	1.37692	9.02381	5.05072
CCDC159	2.51047	1.32058	18.964	8.52136	6.68865	5.23883	12.5988	8.10917	12.1262	7.92673	17.1955	1.43577	5.35232	6.68865
CCDC167	8.78702	2.66889	13.5894	1.04287	1.58341	2.35282	43.8473	23.0363	53.4699	38.1838	29.7875	12.2606	24.8913	40.1419
CCDC170	14.7372	1.27115	37.4847	8.6578	5.71829	15.7568	18.4897	106.294	43.0055	61.72	172.106	6.96073	62.8393	27.4402
CCDC171	0.847837	11.2663	3.89187	0.847837	0.533979	0.567551	5.26337	27.1902	0.567551	3.89187	20.0839	7.56903	19.2642	1.50413
CCDC174	144.259	135.223	132.924	219.885	120.8	109.843	126.741	151.315	210.442	157.008	161.703	169.488	125.724	201.277
CCDC18	57.1704	37.3679	89.2487	100.511	61.1327	85.535	36.4616	49.1017	60.1982	49.3946	58.5352	31.6581	53.7555	65.1901
CCDC18-AS1	42.5917	20.856	29.7391	19.1738	15.9879	23.4005	52.9762	67.1426	40.3596	59.098	89.9355	52.2628	40.9468	55.4094
CCDC186	189.239	190.996	166.44	187.93	145.97	206.93	126.83	130.473	116.226	112.654	217.487	298.688	221.491	288.425
CCDC191	6.13478	16.772	5.53239	7.11914	3.50564	1.0197	31.5358	3.50564	17.3802	49.2847	69.928	25.9169	15.0916	204.079
CCDC200	11.4328	7.7157	53.0224	9.95042	4.51583	8.43443	1.60909	4.51583	2.06107	2.00341	11.482	2.00341	8.41335	4.51583
CCDC22	10.1013	1.59931	27.5693	16.4842	47.4824	19.7387	28.383	20.5628	31.3739	73.3877	138.337	2.71896	28.9906	18.3752
CCDC25	16.859	28.843	33.8699	10.4256	16.2922	17.6698	52.8797	53.8389	30.6068	48.6656	37.2842	24.4611	62.5737	26.0602
CCDC28A	430.661	98.5733	236.777	3.21276	66.1304	121.538	501.726	143.719	188.74	215.681	110.274	165.194	359.196	121.567
CCDC30	7.77784	1.40743	12.6265	27.6929	1.28741	1.40743	18.8513	51.5075	23.3223	10.367	62.7975	6.00889	0.714498	8.46168
CCDC32	100.681	174.133	92.1196	99.1374	42.3062	76.336	35.46	102.912	30.1843	79.9798	93.8119	74.6781	106.347	73.6863
CCDC43	67.578	6.89765	34.236	18.964	41.1664	56.2473	90.134	91.7362	47.5032	77.249	272.655	53.8565	43.5026	52.8517
CCDC47	204.671	231.136	254.718	318.765	230.224	143.58	179.497	283.765	305.294	172.977	219.511	230.242	189.913	148.491
CCDC50	15.4555	68.3581	38.9184	89.1167	36.1481	50.8239	61.6067	50.1283	41.2506	62.0019	30.6404	33.2648	51.7502	70.2111
CCDC51	0.793635	2.28995	7.41771	0.793635	0.577424	2.28995	23.4027	18.2015	15.811	26.4319	2.28995	0.952923	12.8804	7.59038
CCDC57	60.9455	36.5548	18.4519	33.9322	174.56	32.7911	19.6782	2.40354	49.2521	79.055	36.9814	25.8445	53.65	150.778
CCDC58	6.73442	19.9433	21.0446	5.86124	0.998183	18.5583	86.2523	105.285	75.8416	32.4502	1.33956	11.5417	11.0445	25.3055
CCDC59	144.105	356.041	199.629	461.775	282.866	238.657	146.234	221.904	310.403	125.64	82.2971	274.982	223.062	159.235
CCDC6	14.7217	20.5045	41.5492	49.9704	34.3529	67.0326	143.145	73.6121	68.4663	69.2514	27.0171	18.1665	24.1436	43.2727
CCDC66	54.9362	21.9266	34.2044	65.0996	51.7443	57.9898	34.4623	46.5088	63.4093	16.2691	46.614	116.399	30.4938	45.2159
CCDC69	281.486	205.254	299.987	76.5591	179.945	177.827	161.865	113.185	88.2022	150.695	269.898	142.579	249.092	164.85
CCDC7	26.9343	16.1248	59.2183	4.79496	2.90236	4.06149	15.6803	21.9796	51.9192	3.78165	8.56996	33.906	14.3894	15.475
CCDC71	301.352	219.271	196.502	154.394	156.806	168.439	223.252	187.795	107.85	149.591	385.879	327.299	147.978	222.08
CCDC71L	40.8005	43.0768	42.467	82.8575	41.5109	45.2472	93.3143	92.8801	156.844	86.1434	138.097	214.543	133.826	260.063
CCDC73	34.1882	113.921	156.96	104.716	21.8084	15.7356	1.32873	12.5118	5.69713	1.72342	17.578	20.1106	37.7385	7.75196
CCDC77	26.0841	26.6177	18.3429	9.93216	22.3286	8.21292	26.4194	28.8231	55.5494	10.5423	34.6594	178.223	61.4933	28.0046
CCDC80	3.27833	31.3078	4.00465	63.5318	12.711	1.18287	3.27833	17.0158	8.98386	10.3572	49.1381	40.0215	23.9428	10.166
CCDC82	85.4488	122.159	87.6092	146.88	98.1298	94.1245	80.9634	53.1402	72.2656	142.664	155.666	93.4829	127.29	255.545
CCDC85B	70.9596	21.4068	31.4527	2.10542	24.5585	13.0884	39.2027	28.6692	16.1405	52.0617	5.13811	1.61624	3.96729	0.909501
CCDC85C	6.18869	1.10559	1.36716	2.3084	41.7314	20.1538	7.39478	2.22163	11.4503	1.36716	1.70102	18.6122	4.10812	2.22163
CCDC86	12.3351	9.5899	1.52328	6.70982	8.95933	1.65635	13.2996	14.8035	21.7289	53.156	1.65635	1.52328	0.519355	0.763142
CCDC88A	790.485	708.217	939.78	863.715	772.577	747.655	877.271	1024.98	1601.81	799.894	940.574	1338.06	1331.9	1247.91
CCDC88B	94.5918	216.359	81.8272	70.1948	263.845	187.35	32.0118	28.1119	47.0228	28.3462	1.54783	8.40167	13.8801	3.34949
CCDC88C	6.19866	17.0722	8.58471	7.28319	18.526	3.44012	40.8294	16.3256	97.3843	134.203	3.44012	2.20569	10.6741	6.71691
CCDC9	27.5606	16.7525	20.1754	27.6775	16.3476	11.2038	4.98727	10.1292	16.3957	9.01875	48.3556	47.6068	39.1149	42.7099
CCDC90B	44.8351	70.6674	62.9306	71.0069	118.485	115.875	57.0583	22.4509	117.982	14.4674	13.1453	140.678	69.9133	81.7211
CCDC91	34.4247	27.4191	49.8782	29.9612	49.1139	67.6815	58.4868	59.4139	74.9605	57.9567	56.1046	58.2453	129.38	74.0713
CCDC92	65.5113	52.3083	51.8974	95.1626	57.1941	93.38	110.699	219.157	85.6935	82.3801	97.3022	119.372	59.0156	57.7801
CCDC93	418.049	496.533	491	664.553	414.778	425.877	397.872	368.875	307.061	285.78	480.577	454.182	282.306	436.623
CCDC97	64.1052	61.157	60.1645	53.0718	134.164	64.1144	89.5011	101.437	111.763	100.82	115.812	108.663	166.674	60.3569
CCDC9B	2.10828	1.36723	4.88024	24.5142	0.88536	47.8526	31.0845	25.7614	1.36723	6.66151	37.8643	10.2878	2.10828	61.5166
CCHCR1	7.07533	1.7797	7.2123	1.02137	6.13425	1.7797	7.92582	2.37553	2.45758	5.27566	134.171	12.286	18.2341	15.9446
CCL1	2.64362	4.83416	1.03139	6.90255	44.6179	7.81306	3.10947	1.80691	2.01771	4.61425	20.9822	25.0734	28.181	8.39635
CCL15	0.495441	2.43322	1.40803	339.246	11.0664	3.5484	0.495441	13.5708	2.43322	1.40803	235.851	105.428	59.5022	27.6583
CCL18	0.308715	9.6793	1.10307	189.85	7.07033	7.11085	4.31213	18.2536	1.34667	13.8179	2091.6	599.608	767.083	1009.36
CCL19	1.46497	0.930597	0.695695	1.46497	1.05437	0.930597	1.46497	1.05437	0.930597	1.24497	213.336	175.891	54.6846	157.409
CCL2	1060.05	1825.27	1335.27	12209.8	2152.81	1858.03	91.2543	291.207	1850.96	490.243	1823.23	4783.16	9690.13	13304.6
CCL20	0.988622	306.743	1.81441	4460.17	170.24	271.621	3.06868	5.09579	2.28116	11.9922	40.6659	601.214	571.202	1087.26
CCL22	1.93149	7.05036	3.3199	64.3005	73.8593	15.5385	21.204	18.0432	9.80907	42.9315	207.652	37.3257	84.7347	47.0028
CCL23	1.5734	30.4917	1.60933	503.936	39.9895	21.0829	0.52997	1.62202	0.722849	1.60933	428.178	1021.9	473.498	720.374
CCL24	143.719	14.4884	94.5022	88.0697	81.6737	22.352	239.959	2094.12	9916.46	3829.43	1480.05	241.536	1564.91	477.776
CCL3	997.409	7739.22	385.754	86041.1	6661.57	7091.3	74.1452	349.39	100.197	499.552	7514.02	13435.5	6493.61	12339.6
CCL3L1	280.202	1208.99	100.122	10240.2	1527.74	1224.85	10.8414	18.8943	15.9806	68.5541	625.921	806.441	476.159	1585.24
CCL3L3	253.408	1085.91	85.1997	9842.72	1507.9	1150.21	10.7217	18.6489	16.0441	69.9532	628.409	820.596	470.902	1564.65
CCL4	1479.44	23114.4	773.921	239727	21081.3	22828.9	264.582	526.622	187.265	766.895	7231.07	24730.2	7614.7	21597.6
CCL4L1	64.4234	1500.79	34.803	8251.19	482.983	1458.78	2.6588	5.79964	1.20086	8.72836	66.5135	320.146	123.727	416.598
CCL4L2	783.138	5536.66	246.59	33316	4204.69	5970.41	77.52	143.665	55.3641	305.825	679.321	1749.75	614.682	2012.71
CCL5	5.67563	235.668	13.5006	692.799	115.222	239.469	27.2594	39.0126	3.10625	18.6223	85.3692	222.622	139.621	126.898
CCL7	435.908	379.039	204.33	863.397	674.968	473.869	2.0716	1.9489	7.40143	26.5674	406.141	152.734	692.504	1269.96
CCL8	10.6405	3.19087	0.765332	14.8835	100.441	21.0974	0.768012	0.881998	9.32276	31.5005	20.7744	17.1171	107.195	49.6889
CCM2	454.531	292.011	246.15	183.999	198.93	242.12	398.782	355.555	327.523	469.487	504.904	488.889	350.564	517.075
CCM2L	1.0513	3.76012	1.08736	2.71646	1.35545	0.757682	1.0513	1.15455	0.757682	1.08736	132.895	172.35	95.5487	112.742
CCNB1	0.820393	1.15496	9.13264	1.05991	3.37947	1.15496	7.63949	2.87858	1.15496	0.366636	37.3165	10.6956	8.65455	2.87858
CCNC	19.4148	53.8687	33.8365	65.3666	48.9392	29.6808	27.2429	71.3489	37.7411	16.4084	19.6831	46.8925	34.354	10.3607
CCND2	8.35452	16.1127	4.78319	16.6201	23.443	11.9447	4.67939	14.2407	10.3935	12.8395	4.76832	9.30248	14.6801	3.30869
CCND3	54.3351	12.6975	54.4957	3.73343	13.6084	16.119	52.3238	29.9802	42.822	9.78769	480.892	844.584	397.085	308.372
CCNDBP1	172.251	147.22	210.937	91.813	100.4	76.017	162.243	208.234	266.858	110.298	170.181	245.94	198.078	139.003
CCNE2	1.36488	2.22955	0.869564	1.36488	9.31703	2.22955	1.36488	0.377909	2.22955	0.869564	6.86063	32.9775	29.9045	15.6128
CCNG1	126.175	44.774	42.692	19.6951	76.2356	40.1186	21.5086	26.9614	39.2142	41.7122	27.3073	27.5547	35.9873	15.0341
CCNG2	30.4335	24.8505	13.6555	51.5035	5.70255	43.0038	8.8386	69.195	17.6713	37.2067	68.4832	109.302	93.3518	150.506
CCNH	144.566	159.637	172.822	133.147	103.344	151.8	179.358	193.507	206.628	164.55	83.4132	114.896	120.98	131.699
CCNI	1459.96	1759.14	1645.92	2064.5	1593.13	1584.36	1016.3	1149.07	1443.93	1042.06	810.833	1097.38	1065.26	1102.43
CCNJ	16.4022	37.9825	40.3496	19.5238	2.25819	77.2	37.8284	25.652	22.8993	15.7096	3.92521	27.6418	21.757	155.321
CCNK	173.594	363.234	143.182	252.413	277.531	299.151	118.19	113.533	141.236	147.157	58.6772	155.018	173.885	137.253
CCNL1	624.645	907.383	557.365	1290.96	957.432	966.911	418.609	287.502	412.217	525.611	313.882	365.143	336.291	605.527
CCNL2	388.893	351.352	295.293	456.934	502.47	244.676	250.214	304.324	401.12	400.544	308.91	235.154	239.578	203.105
CCNQ	12.9072	44.9639	10.4263	32.169	18.7246	47.4113	36.8039	48.3415	11.7756	30.3614	16.4001	42.5477	26.9408	24.9592
CCNT1	93.1029	120.465	114.484	201.483	102.402	85.3562	55.9055	97.2892	76.1256	88.0272	69.1106	44.451	51.5841	49.9584
CCNT2	196.434	298.269	220.599	262.524	251.548	219.259	165.713	107.709	96.0042	318.776	160.014	58.6148	117.563	158.002
CCNY	513.174	494.558	513.692	402.211	396.208	386.359	339.505	346.296	417.905	348.777	165.948	187.305	189.1	190.469
CCNYL1	171.609	241.103	152.504	180.358	118.217	187.85	168.42	193.585	89.2465	241.835	163.213	112.638	126.559	156.003
CCNYL6	10.7079	1.5232	0.693727	1.80338	2.46432	17.7705	1.80338	21.6314	1.5232	30.4155	1.5232	0.693727	1.80338	0.524768
CCP110	81.8444	11.2089	15.6264	1.92334	17.7636	28.1241	40.2977	26.2061	17.9939	27.2528	59.3434	80.1027	53.0657	29.767
CCPG1	427.903	202.665	267.109	70.7909	203.461	173.678	332.764	263.908	281.702	315.693	382.251	331.111	376.012	247.623
CCR1	2865.35	938.135	2257.19	517.653	1562.58	983.241	1194.19	919.772	1607.79	1336.85	3503.72	1858.62	2933.55	1982.26
CCR2	564.425	105.583	595.699	17.3788	220.642	106.483	371.609	165.156	860.932	452.361	141.41	68.4673	375.502	114.288
CCR5	326.964	403.418	624.439	864.771	581.332	347.869	251.738	350.194	806.94	348.109	621.254	578.757	988.398	794.267
CCR5AS	40.5865	25.8028	86.2182	51.6615	45.6639	99.1773	192.545	134.214	114.59	123.414	136.313	60.9654	99.0108	145.382
CCR7	4.92861	60.0635	1.84482	365.206	28.0144	45.1381	15.459	9.64334	1.64391	11.5548	853.531	2308.79	136.713	1722.72
CCRL2	209.431	720.532	276.678	2584.67	468.683	589.484	100.158	155.095	129.872	188.764	249.938	295.344	254.297	546.733
CCS	64.7937	27.0987	49.4958	54.3786	55.8053	79.0192	66.2313	75.5794	59.1633	94.3037	124.082	54.2083	67.3623	84.1421
CCSAP	38.1072	32.7401	82.4285	35.9889	41.2896	62.9734	85.1941	156.343	126.714	77.6632	53.5201	48.1096	119.673	46.2315
CCSER2	49.8202	44.8365	58.2997	224.575	109.229	95.2694	54.5453	109.415	91.1713	106.348	130.451	61.7465	83.2468	83.8644
CCT2	101.733	139.802	94.6435	181.273	79.5017	103.758	253.335	247.91	191.513	187.36	64.4583	88.3082	38.3287	82.2849
CCT3	103.022	237.936	153.214	336.919	131.515	221.97	221.135	310.638	168.013	189.161	169.765	242.596	196.261	237.221
CCT4	68.574	165.875	169.279	220.277	149.072	118.766	261.077	312.087	250.226	118.586	101.807	158.828	127.259	86.7088
CCT5	564.229	615.918	568.005	822.768	669.186	590.193	416.197	520.075	490.679	362.502	374.847	472.317	346.048	329.948
CCT6A	95.6166	164.814	135.399	220.442	203.941	192.892	224.134	208.144	215.861	175.591	96.4675	135.532	140.129	121.138
CCT6P3	45.9612	34.9264	65.7442	0.761371	11.3493	16.7147	21.2696	32.8166	24.1575	1.12612	1.20649	43.8022	22.8601	0.966712
CCT7	137.133	164.765	113.648	155.234	70.0259	99.4171	142.922	244.493	186.444	271.818	172.997	166.662	173.655	225.354
CCT8	181.478	118.874	176.221	272.397	271.522	173.704	202.423	218.386	317.409	250.075	221.126	140.418	144.833	156.604
CCZ1	235.052	225.833	200.614	151.668	208.355	279.968	172.662	175.889	288.67	211.511	93.7695	195.012	278.037	212.265
CCZ1B	9.31514	31.8456	3.97975	81.3269	237.339	38.7592	36.522	7.20871	19.0451	3.97975	30.0612	491.486	25.541	39.0803
CCZ1P-OR7E38P	8.29791	6.26293	9.88376	3.61101	15.7278	15.4594	44.1014	35.732	18.8212	93.0189	18.6402	3.85844	25.7051	7.54724
CD101	102.885	66.4517	139.463	10.604	123.016	66.3931	61.038	118.309	145.46	181.378	1.78538	1.02379	17.2061	0.79987
CD109	229.125	157.49	221.745	285.477	206.26	244.166	31.4246	14.8953	16.8383	36.1608	31.7492	10.5436	10.0013	33.454
CD14	6142.96	1640.25	4549.24	1670.99	2442.27	1752.73	4154.75	4318.53	9828.89	3889.04	31725.6	26298.4	21020.4	23750.2
CD151	317.126	256.892	192.185	127.498	289.24	272.936	150.58	140.156	229.825	130.069	19.0384	56.8419	50.389	30.2506
CD163	468.891	111.925	313.159	102.78	171.448	199.87	595.548	494.658	1194.25	571.956	3235.1	3171.53	3011.37	4008.37
CD163L1	25.0735	2.14233	2.91471	2.81518	0.571857	2.14233	2.81518	8.26767	36.9792	27.4121	3.29612	4.63415	2.81518	21.9532
CD164	391.789	435.687	435.969	364.979	237.957	377.244	366.656	400.798	412.971	342.928	323.603	459.135	418.939	547.532
CD180	198.558	18.099	150.386	19.6875	94.1688	43.8778	253.255	185.944	164.575	168.773	9.61918	1.14317	1.26988	0.881445
CD1C	0.923136	5.7194	2.20068	10.7338	1.00287	9.66397	7.87988	32.105	1.98933	2.20068	7.97929	38.5195	11.2366	12.0311
CD209	9.71419	13.4911	5.1396	0.818012	9.51495	1.16508	66.0168	14.4499	20.9152	104.371	116.516	34.2427	73.0184	31.7823
CD22	7.53765	8.17669	133.181	17.5418	39.9785	7.86366	25.6983	32.7853	9.30774	3.35474	44.2474	3.35474	7.79328	1.00156
CD226	72.7238	56.3518	20.3159	144.911	167.424	71.4796	1.93387	37.0492	4.73793	5.00411	30.1652	47.1326	28.2475	2.12543
CD244	161.714	45.6271	53.7781	3.64	17.2138	29.3298	3.2795	1.46625	1.14926	9.80015	1.76821	0.42126	1.40872	1.46625
CD247	0.518306	4.26681	7.95433	24.7762	3.22081	3.76151	3.21764	3.22081	0.468972	1.27733	11.5447	1.27733	2.10298	3.22081
CD274	1.14409	29.4756	5.62782	787.83	67.4122	47.7787	15.9806	33.1503	11.9058	14.4309	642.037	971.817	747.368	838.248
CD276	1.52243	6.74178	1.70661	1.52243	0.566628	0.67925	7.08845	21.296	15.0076	4.58105	13.5859	142.72	56.8298	29.7938
CD2AP	75.6886	39.2509	38.0243	28.0835	56.1225	13.5034	30.6125	26.2617	47.1504	44.9933	113.972	60.0745	43.7719	39.9763
CD2BP2	349.13	349.417	384.814	302.048	260.614	283.181	156.906	185.781	170.639	135.648	245.38	282.021	250.394	237.21
CD300A	75.5118	121.245	46.3377	1.6235	12.0287	66.0616	25.1967	5.32367	12.6515	17.0148	1.56622	18.4914	51.3802	32.984
CD300C	373.13	313.549	395.073	206.261	171.119	330.629	91.3788	157.192	47.5318	109.721	165.232	82.8076	115.771	84.3425
CD300E	2879.06	760.776	1849.01	372.008	736.48	711.361	136.246	185.619	569.485	97.8404	885.062	2600.63	1869.29	1251.81
CD300LB	96.161	61.1788	248.637	20.9232	244.688	66.4463	179.533	72.196	56.3817	205.505	23.671	1.52102	15.0194	2.70548
CD300LF	90.6813	146.829	61.7042	10.0754	37.5336	69.245	80.9411	48.763	15.2746	94.0197	85.508	77.0822	179.568	77.4673
CD302	48.63	212.074	89.7789	94.4166	92.5466	291.709	378.396	122.547	410.567	201.482	1.81846	18.6923	26.5844	41.7837
CD33	21.0044	55.6802	11.2749	26.4059	2.8672	36.3427	56.7317	278.326	17.4301	55.4405	15.9345	64.1642	17.8615	29.8106
CD36	1432.09	44.7458	1263.5	1.55437	226.816	51.7191	1131.4	523.503	1053.34	780.208	57.3395	5.38701	55.4991	2.72104
CD37	1892.02	2033.22	1627.74	854.233	1344.2	1845.43	1000.71	889.03	537.053	943.444	447.268	456.934	557.261	409.188
CD38	13.4636	4.27266	5.37832	90.5887	1.60631	33.9	1.04653	46.7389	9.27342	11.8492	52.456	64.9475	55.2008	138.758
CD3D	0.328689	0.670982	1.79411	5.09581	2.52728	0.670982	2.0405	2.52728	0.670982	1.79411	39.2293	1.79411	3.46743	2.52728
CD3G	0.655874	0.827391	1.72549	1.7125	2.11374	0.827391	15.1718	46.1277	8.56907	1.72549	34.3709	46.981	11.832	2.11374
CD4	216.408	254.354	332.101	186.179	154.842	294.548	269.01	265.646	215.287	1262.08	11.54	2.17672	17.173	17.1777
CD40	18.0232	71.0407	15.3178	164.707	99.2667	90.0959	39.9044	44.1188	24.9696	49.715	219.087	404.094	295.581	296.462
CD44	2526.4	3093.36	2581.69	6148.46	3252.13	3083.06	1005.17	1279.92	2344.61	1292.78	4445.48	7539.38	6366.4	8772.16
CD46	79.9994	82.1132	88.155	74.4287	56.5096	135.017	129.067	299.953	209.488	151.549	56.6356	118.896	171.162	93.1021
CD47	259.374	534.882	354.231	967.684	340.251	622.872	218.29	406.588	275.529	278.325	439.926	694.579	737.071	796.94
CD48	386.838	931.705	511.575	1873.19	744.525	1046.11	610.538	695.438	533.562	468.901	1431.2	2735.71	1682.35	2525.59
CD5	0.26652	1.80248	0.931398	10.3299	2.23493	1.80248	4.34321	2.23493	13.6898	26.6683	1.80248	0.931398	6.70457	20.9847
CD52	569.659	229.594	666.384	174.656	508.442	30.3606	373.373	366.131	367.985	433.674	111.042	7.08143	7.66738	3.45099
CD53	1663.4	2058.98	2129.49	2792.21	1738.94	2380.59	765.641	964.014	1098.98	943.627	1606.71	1904.95	2433.86	2662.3
CD55	186.178	520.115	145.523	559.238	185.134	505.438	57.53	103.061	30.2915	62.6111	199.5	466.156	265.224	344.718
CD58	366.68	609.473	357.45	418.566	621.397	679.116	265.134	184.92	194.634	282.062	130.51	185.855	258.371	212.45
CD59	80.3197	103.877	43.5579	126.661	38.5571	146.653	139.683	117.556	59.0656	137.688	693.101	1162.24	438.864	1928.06
CD63	4906.28	4487.6	4755.72	5979.6	3967.62	4329.63	5333.93	5751.6	5941.83	5693.07	8030.18	7311.33	5924.32	8619.13
CD68	416.556	511.938	518.922	386.101	450.694	420.025	674.81	512.128	468.828	644.014	607.354	438.192	564.147	552.532
CD69	10.1911	24.3825	11.2157	27.7178	2.73126	27.5784	0.858169	2.32645	0.556209	1.61152	0.556209	0.900526	0.858169	2.32645
CD70	4.71911	3.37715	19.8371	20.0228	2.27141	1.78632	1.19216	13.292	4.51064	3.18549	32.0386	3.18549	7.73934	4.23879
CD72	1.26994	5.19818	0.649406	9.84423	20.8387	1.57118	1.26994	0.771743	1.57118	6.9728	1.57118	0.649406	1.26994	0.771743
CD74	6111.04	7754.94	6580.72	8548.89	7597.42	7691.75	4693.38	7598.87	2609.55	7675.67	1025.56	398.298	651.06	407.75
CD80	1.84937	19.767	1.93681	164.862	9.13389	27.7876	1.84937	9.43243	0.645916	1.93681	47.7017	129.953	30.0147	47.4831
CD81	694.053	835.872	592.342	956.514	636.799	691.2	1556.57	2029.67	1898.94	2237.57	1103.63	1218.89	1171.73	1337.47
CD82	1099.65	1083.68	828.212	2419.01	1204.63	1134.88	186.689	288.316	244.461	331.277	9613.23	7070.51	5819.95	8358.12
CD83	442.823	2156.08	442.364	4745.23	825.048	1909.79	195.973	313.219	155.365	194.84	118.373	449.32	183.895	390.572
CD84	1208.64	353.141	977.899	135.248	627.048	403.422	1823.63	1026.63	1537.39	2025.41	750.056	255.494	551.087	341.473
CD86	320.101	210.106	165.645	185.546	187.4	241.374	190.764	152.656	141.555	110.197	43.0839	83.3775	27.2982	48.408
CD9	195.4	217.665	241.534	70.0816	116.278	203.847	3431.49	1525.23	1161.24	996.122	8.02905	14.5184	8.80373	10.7304
CD93	867.868	610.521	461.931	283.661	419.544	703.667	39.1674	45.606	22.752	99.3077	1812.15	882.554	1836.98	1479.92
CD96	1.19013	1.59978	1.56016	16.1588	1.66576	1.59978	3.17299	1.66576	1.59978	15.3557	31.9978	1.56016	2.14699	32.8452
CD99	838.971	1388.55	672.016	792.662	562.287	1035.89	556.379	474.431	501.915	584.523	246.759	586.782	481.473	724.577
CD99L2	21.2809	28.6734	43.6695	2.15043	18.5445	16.1254	218.604	63.0845	40.0304	47.1999	110.353	114.805	204.169	58.4536
CD99P1	47.2214	14.9331	0.759541	6.66466	21.9067	35.1056	14.0107	1.69634	18.283	44.1747	1.20363	19.9419	2.61632	38.2265
CDA	45.7467	94.6687	289.458	59.7229	58.4714	48.8775	104.029	46.5242	86.5831	265.139	30.8701	2.90512	43.5143	42.1644
CDADC1	38.3669	4.10021	30.2021	1.04783	0.625192	7.74565	31.7114	46.2362	15.1578	9.64343	67.5542	64.9778	25.5088	66.9204
CDAN1	16.6446	1.54119	7.76738	3.36387	6.19547	6.74266	20.8829	19.1939	31.9235	6.86798	11.8561	14.1816	3.36387	5.66286
CDC123	77.7754	95.3228	134.088	69.978	46.6394	75.7064	107.14	281.119	193.556	70.0593	39.9362	94.63	95.6638	42.6299
CDC14A	14.1376	25.5098	31.0113	48.1927	47.6735	24.5332	11.7018	48.0009	4.51709	61.7874	34.5109	1.32797	12.2369	1.90641
CDC16	75.4048	29.2184	37.3096	53.2851	31.8396	103.033	53.7036	43.4019	215.451	43.6879	4.52926	32.2336	13.6144	48.892
CDC20B	1.71222	9.33096	0.638571	1.71222	1.05393	5.69488	7.97208	16.6109	0.8678	45.1384	0.8678	0.638571	1.71222	1.05393
CDC23	67.0414	54.3266	27.9741	15.6292	16.9981	32.9264	33.7951	64.0192	42.5159	26.2321	17.3691	87.3648	37.3038	25.9899
CDC25B	69.9956	14.9336	93.6737	23.6911	17.5687	15.0458	13.2134	61.4069	35.6175	131.143	43.6527	1.54281	15.9434	7.02554
CDC26	51.7747	66.8704	86.572	77.5652	52.2467	169.351	94.5088	73.6685	98.4489	44.7804	24.8781	81.1108	73.0788	107.679
CDC27	77.9943	54.3049	73.0996	170.66	78.7088	140.262	68.0499	139.34	139.178	86.2178	134.688	183.429	157.636	192.446
CDC34	161.354	94.3681	133.717	114.673	225.751	227.338	138.504	141.173	136.493	146.787	142.518	117.765	162.844	103.315
CDC37	1181.71	1162.08	1377.42	2094.71	1537.66	1441.03	1073.82	1184.7	1135.17	866.68	2299.93	2195.53	1644.81	1940.63
CDC37L1	36.223	86.3355	42.9305	68.7848	62.721	50.9871	74.2378	35.2017	54.5776	92.2978	40.5395	40.7189	52.6551	86.1494
CDC37L1-DT	1.09408	3.48745	1.51386	1.09408	2.29108	2.69014	16.1311	2.29108	1.27366	51.4728	18.6508	1.51386	11.5418	23.6632
CDC40	163.774	59.0417	111.411	67.7063	140.955	84.8808	98.4573	95.466	202.453	112.908	217.965	188.59	202.562	160.315
CDC42	2209.48	2399.93	1969.2	2532.48	2016.81	2333.97	1456.43	1898.87	1421.77	2237.18	1932.12	1528.97	1888.14	1838.26
CDC42BPA	43.3241	23.4446	16.955	1.50961	5.44156	13.7788	59.7444	21.9157	12.2318	14.0755	25.4397	87.0754	25.7256	32.6403
CDC42BPB	62.0784	84.5138	61.5839	96.3354	142.468	101.301	270.946	120.502	131.817	163.471	190.307	191.14	132.543	182.309
CDC42BPG	1.63134	0.714661	0.858094	1.63134	0.999584	0.714661	15.1911	2.42375	8.38843	29.1761	15.3937	2.50327	1.63134	27.2181
CDC42EP1	1.83721	0.758213	1.33471	1.83721	1.25601	0.758213	1.83721	7.61382	41.3571	30.1728	1.16656	0.571551	4.47261	2.35865
CDC42EP2	7.28081	46.9877	9.49859	81.7446	30.9377	21.3588	1.47145	1.8823	0.887648	3.2755	142.033	107.584	144.48	146.692
CDC42EP3	319.452	585.807	267.872	1198.45	684.761	535.583	226.255	183.533	259.317	219.823	324.62	589.918	304.905	569.954
CDC42EP4	163.173	83.1145	71.2119	44.38	63.3105	116.013	82.6349	56.4237	55.8908	31.0749	57.2619	202.63	51.5694	87.3964
CDC42SE1	842.139	1040.66	888.95	1093.02	789.272	1033.48	364.044	399.26	294.958	386.684	686.084	657.854	649.508	750.602
CDC42SE2	243.847	228.044	325.028	465.687	236.193	183.073	124.675	180.441	271.371	134.744	287.012	272.907	229.677	290.727
CDC5L	191.671	139.409	160.908	143.154	175.103	229.734	182.455	153.894	197.761	191.778	177.968	203.789	225.156	257.243
CDC73	196.107	195.456	351.851	208.166	184.343	163.631	113.535	86.3159	156.118	57.1114	167.404	225.47	180.345	220.692
CDCA4	93.9514	182.744	58.0918	235.626	122.76	297.96	38.7745	60.8094	22.2159	92.6991	28.0528	30.7353	39.5338	45.4983
CDCP1	65.7949	18.7417	21.0645	3.06771	3.87043	16.5222	35.6235	3.99693	19.3999	65.0724	59.9639	45.2276	50.0981	786.253
CDH2	1.17118	8.24341	0.33926	25.7229	3.03027	7.26718	1.17118	3.03027	0.830543	6.37472	0.830543	2.30931	1.17118	3.03027
CDH23	2.684	2.25978	1.33399	0.678042	19.0029	24.902	24.2034	5.88719	0.683034	29.8402	9.45803	1.33399	8.2533	1.61863
CDH6	1.15281	1.2864	2.00803	1.15281	0.335814	4.68994	1.15281	18.321	4.44095	10.7803	1.97921	2.00803	34.6129	5.99091
CDH7	14.8489	4.41491	34.6416	15.3746	4.01185	13.233	8.03011	16.5719	13.6361	6.35753	16.425	6.35753	7.1377	14.9734
CDIP1	120.544	94.9541	80.7751	43.3577	49.5509	121.513	51.1202	59.1659	86.0835	38.0237	5.69776	28.8303	21.1814	19.8149
CDIPT	286.13	153.952	156.132	25.8428	141.557	88.2735	276.579	209.427	222.551	273.006	188.59	195.044	278.896	101.17
CDK1	0.66193	2.01145	1.21878	56.442	6.51124	2.01145	0.66193	0.616241	2.01145	1.21878	2.01145	1.21878	0.66193	3.4717
CDK10	49.7699	42.5215	31.3235	93.8531	85.155	28.2586	225.488	37.8339	63.8924	52.568	25.5545	19.565	1.86268	15.0465
CDK11A	273.293	121.596	61.3518	135.565	2018.66	238.7	236.987	5.12198	172.822	314.751	351.475	226.699	200.8	1344.74
CDK11B	174.201	775.748	422.598	324.888	133.561	132.364	160.016	253.23	458.175	113.565	37.2393	203.842	193.453	134.513
CDK12	206.078	363.113	316.709	485.273	257.676	320.711	229.555	164.188	153.829	273.035	258.038	156.173	201.359	380.378
CDK13	191.267	113.956	132.147	192.205	150.091	155.322	55.2562	82.5164	137.631	160.512	136.808	95.3045	164.062	189.128
CDK14	53.5524	158.858	162.452	205.856	83.6223	147.289	67.6551	95.9506	65.543	57.9519	57.7419	68.9792	118.728	99.0805
CDK16	108.767	73.6402	36.9741	95.1381	87.8239	68.2363	75.0545	102.272	33.653	80.279	126.984	87.2456	27.6487	35.8671
CDK17	23.7777	145.715	46.974	71.3969	46.8789	102.767	22.3742	34.1726	102.177	22.1381	2.71055	56.9206	109.187	47.4173
CDK19	222.034	132.045	155.446	14.9609	163.054	89.544	179.723	60.8616	152.622	138.071	73.0578	101.997	220.831	80.1298
CDK2	184.558	41.1986	74.6193	100.132	79.0494	119.223	47.9269	118.9	98.6884	96.0281	323.205	222.908	176.888	201.348
CDK2AP1	98.0687	53.1479	37.1257	3.28282	61.9968	71.4235	128.167	27.1157	36.2506	82.4566	48.2264	88.8262	160.833	68.2506
CDK2AP2	308.81	147.006	271.684	127.449	169.479	108.606	596.004	470.527	330.124	329.914	745.263	329.818	167.455	213.195
CDK3	35.2641	78.119	83.1555	55.2452	137.009	58.9109	25.9238	1.31126	48.7122	82.1221	3.50155	1.5046	15.5426	71.4095
CDK4	30.9504	23.6866	48.3332	41.4422	40.072	48.188	102.057	75.336	138.41	119.217	35.5878	22.6421	42.9497	56.7016
CDK5	17.7364	15.4443	21.7636	1.9914	60.9793	20.423	84.9927	62.9724	46.8427	21.6811	11.4916	26.5834	56.5594	2.4385
CDK5R1	13.9814	15.5477	1.68729	0.614268	21.0906	1.34269	14.7768	0.718585	2.78118	10.5681	1.34269	1.68729	0.614268	0.718585
CDK5RAP1	9.86685	5.41343	2.24013	0.664694	15.1788	5.03747	29.9165	29.1105	18.8291	74.1626	7.83215	6.53501	20.4967	1.847
CDK5RAP2	110.337	100.062	82.9567	442.579	220.151	72.3789	91.5361	181.591	296.277	213.416	424.762	268.455	203.901	234.763
CDK5RAP3	191.294	142.884	145.409	65.4651	96.7597	146.245	187.867	223.231	236.529	229.543	94.6026	143.704	198.742	136.661
CDK6	35.89	104.179	15.1991	84.7848	72.6668	79.5475	84.4287	107.669	54.0966	204.992	15.259	27.8476	26.6269	22.7416
CDK7	39.9747	80.2353	28.582	63.6433	43.8585	37.5194	32.1105	29.4398	34.3627	39.7708	23.3611	45.1014	29.5813	41.5079
CDK8	1.53005	6.52619	1.40869	1.53005	12.4258	3.51592	22.5591	5.13277	4.23724	39.074	9.44208	4.1095	17.3826	5.96273
CDK9	141.623	90.3945	127.01	87.5799	214.188	84.188	70.1388	28.8507	102.234	45.6741	113.907	131.185	101.869	121.96
CDKAL1	5.71217	15.2542	3.7837	19.8862	86.2724	21.7233	14.4329	2.93942	61.71	17.0624	1.41868	13.4529	17.695	16.5597
CDKL1	48.7996	24.8959	3.9749	4.39369	0.964206	2.35152	1.70041	5.84492	2.22668	30.4602	23.1552	11.5862	8.27912	31.6868
CDKL3	7.09262	1.82335	1.76744	0.597255	1.28917	0.734827	2.78082	1.28917	2.02944	1.76744	14.6975	15.4681	3.39264	8.47323
CDKL5	18.3586	2.65322	15.1232	33.885	90.9659	2.65322	3.47485	24.4499	27.4787	14.4036	110.218	4.85801	9.86303	1.06142
CDKN1A	1618.71	2262.1	1639.81	3764.48	2539.5	2554.25	398.297	531.569	565.889	504.388	2588.89	3527.68	3487.7	3450.02
CDKN1B	105.381	112.826	156.922	125.973	87.4803	98.5995	119.471	129.487	159.703	115.043	200.75	192.171	224.88	255.76
CDKN1C	93.3724	106.614	53.0671	90.7757	138.383	157.677	197.843	208.718	119.445	206.041	79.5887	116.38	95.2995	68.4443
CDKN2A	107.959	20.0162	9.20436	25.6257	8.70976	27.3813	19.2398	24.5303	17.8613	7.69465	8.98739	67.9444	1.65291	15.1983
CDKN2AIP	91.1871	39.2049	35.5769	84.6549	80.9132	56.0673	74.6818	178.775	126.545	109.742	55.101	54.0073	26.5861	21.0692
CDKN2AIPNL	14.1298	17.8545	17.719	10.9003	58.291	18.1616	15.6124	1.71212	12.2293	2.90964	15.3288	52.1754	25.2795	36.9744
CDKN2B	66.5368	110.028	76.9513	154.229	92.4166	113.589	45.7857	48.1731	112.393	38.7604	17.5047	70.2068	52.3332	66.8735
CDKN2C	22.7676	2.62136	1.34725	0.589912	0.479995	2.62136	2.74663	17.4581	23.5289	26.5205	2.62136	13.1009	11.4889	11.7179
CDKN2D	244.584	314.746	328.606	219.9	112.869	272.215	103.132	103.237	117.819	59.6404	554.666	1511.24	1009.42	1636.9
CDPF1	1.49896	0.952581	0.967499	0.757346	1.43269	4.86208	4.7016	33.0024	17.1004	9.52254	0.952581	4.70405	14.1352	1.43269
CDR2	0.732889	17.6201	2.40677	14.2029	46.2082	1.12122	47.2038	1.57438	16.257	21.4405	1.12122	0.772972	0.732889	1.57438
CDRT1	0.604346	8.40077	1.10452	23.4236	0.73749	2.03135	7.50355	27.7176	21.0382	37.5549	2.03135	5.37025	6.86583	20.0814
CDS1	4.20123	45.2359	24.8144	5.48476	9.01451	4.31122	4.94155	0.479901	2.04117	1.99238	1.47815	1.99238	5.16751	8.11081
CDS2	93.1683	148.718	89.157	51.6521	116.641	69.4547	145.114	103.988	96.8037	122.436	143.26	175.443	205.124	110.065
CDV3	1043.95	824.351	958.78	918.357	875.442	884.197	586.795	611.783	610.608	418.268	581.475	723.077	460.021	515.181
CDYL	253.238	128.404	158.306	88.8892	73.9302	128.783	66.5039	100.076	138.257	120.021	126.35	160.732	192.963	226.124
CDYL2	11.6386	17.4329	6.30183	64.576	154.447	46.1051	16.8837	2.39191	9.70166	11.7711	135.117	184.017	83.0299	262.768
CEACAM3	1.80294	1.72705	5.66884	1.80294	0.48509	10.0744	2.79817	2.35245	1.72705	0.662048	2.65719	10.3006	8.77836	26.8729
CEACAM4	0.969993	1.1514	1.67356	5.01274	0.535011	1.1514	0.969993	9.72953	1.1514	1.67356	143.492	53.704	46.4408	34.1595
CEBPA	521.693	309.301	585.833	61.9161	366.762	239.544	974.1	583.479	1113.62	735.717	24.1971	26.3385	63.4519	20.4802
CEBPA-DT	1.03761	1.84918	0.695253	1.03761	0.749621	1.84918	16.1037	29.0824	1.84918	32.9707	2.84509	0.695253	1.03761	0.749621
CEBPB	1635.79	4013.82	2075.06	5499.78	3043.33	3761.74	1770.04	1958.18	2235.42	1838.67	2986.83	6641.83	6330.84	7082.89
CEBPB-AS1	0.569696	1.6267	2.205	16.1925	13.2141	1.6267	0.884168	0.489374	1.6267	2.205	17.5195	2.205	9.24598	9.18991
CEBPD	2072.59	1493.67	1360.44	416.403	821.379	1191.14	764.165	560.092	610.268	532.79	390.565	789.201	643.008	570.793
CEBPG	143.408	160.98	117.496	193.026	204.965	149.601	182.19	103.797	114.491	117.5	98.3752	108.616	53.7835	91.4205
CEBPZ	97.2817	204.319	134.546	291.987	297.106	224.661	281.605	319.804	202.191	251.014	73.2494	74.7993	84.9897	51.547
CEBPZOS	107.2	113.509	181.797	103.397	157.002	79.5984	208.269	153.054	239.757	244.794	94.3759	42.1767	88.5603	65.2948
CECR2	1.37161	8.96221	9.14869	23.0367	0.818668	7.29309	1.37161	7.94028	2.30197	3.82405	1.2824	1.06845	4.45215	6.14948
CELA1	1.1726	14.8296	15.1805	9.08969	1.31706	0.996074	1.1726	1.31706	0.996074	0.650057	0.996074	0.650057	1.1726	1.31706
CELF1	644.992	968.339	662.185	2121.69	884.564	970.528	641.168	889.406	1193.83	623.821	457.259	1016.94	584.698	875.232
CELF2	347.733	415.462	469.241	223.841	337.937	587.573	937.359	595.107	474.697	760.887	292.422	267.932	464.44	413.236
CELF2-AS1	23.7415	7.8707	121.463	0.705607	26.4626	5.78217	30.1153	0.704389	11.3154	3.80581	16.2676	3.80581	16.6051	15.8732
CELF6	3.65477	12.7468	3.4567	3.71105	1.42436	1.54113	5.09488	1.72686	10.6407	41.7204	1.54113	1.11017	4.66187	24.0731
CELSR1	0.999016	13.613	3.93714	0.999016	0.769569	7.50055	10.0781	15.8612	2.05732	12.4455	2.05732	4.91836	42.9663	9.39359
CELSR3	2.5224	1.00763	0.347666	2.5224	1.13167	4.40835	2.5224	1.13167	9.04435	8.71023	1.00763	5.74728	2.5224	32.94
CEMIP	1.33254	1.77279	0.80028	1.72158	1.86299	1.77279	1.33254	0.528955	1.77279	0.80028	196.384	957.19	357.923	897.961
CEMIP2	87.1639	152.022	57.73	156.619	91.928	92.7824	38.2167	46.1479	13.0158	96.7734	181.274	54.0882	63.789	85.7758
CEMP1	133.981	30.1626	162.945	76.7164	42.1277	79.7717	107.518	258.221	155.651	100.718	214.229	76.8128	72.6003	84.7756
CENATAC	132.631	169.274	145.038	204.874	96.0017	114.032	188.95	191.52	133.973	129.669	135.16	141.981	68.0773	128.258
CENPB	330.681	229.148	350.583	138.473	192.092	178.671	228.316	217.263	266.734	173.273	190.201	203.375	198.679	166.8
CENPBD1	123.06	34.8689	86.3386	21.2634	91.4146	37.9121	64.5679	29.1366	116.43	44.9132	118.914	112.58	108.329	95.6767
CENPBD1P1	159.296	174.981	194.82	95.6999	139.271	190.252	173.549	162.776	153.981	154.975	263.107	327.585	509.777	338.475
CENPC	13.0553	24.2496	126.03	98.3302	80.781	47.5062	92.1353	46.3452	75.9108	4.67315	60.1444	123.582	44.4685	41.1135
CENPE	0.65511	4.05101	10.6526	8.46371	25.6675	37.1412	17.7928	26.5064	0.979558	20.6632	25.6209	0.855311	38.276	1.82193
CENPF	6.42905	0.513507	15.8749	5.94518	2.11658	7.863	7.772	2.5661	10.6365	3.39898	19.7516	3.39898	2.85557	41.7344
CENPH	1.31674	1.8312	0.314068	32.3223	1.3205	12.0171	1.31674	46.4275	1.8312	5.05832	1.8312	5.80269	1.31674	1.3205
CENPJ	18.829	47.068	20.0135	13.315	16.7936	4.7616	34.4509	23.846	76.6498	131.263	22.9651	14.7066	45.6761	37.7752
CENPN	25.0953	38.2468	20.9495	5.69777	3.72363	2.72008	16.256	14.42	84.5136	22.5758	2.72008	13.0853	10.2891	16.3795
CENPO	9.06861	0.244449	5.81327	0.610919	1.79328	6.06024	6.16295	1.79328	5.06339	3.73404	20.3095	3.73404	4.46176	20.2055
CENPP	17.5292	34.2507	21.5611	39.5842	1.83023	33.3492	22.2899	44.3787	29.8717	89.2217	9.50927	12.5695	20.9782	170.13
CENPQ	25.8493	17.337	40.0262	8.18098	21.3644	12.2271	31.3257	31.6551	45.3471	19.426	30.0998	28.8898	43.6774	16.3439
CENPS	5.57806	1.78182	1.45262	16.6884	23.1755	1.78182	3.09825	1.64504	27.0656	45.4916	38.3802	5.65021	11.435	35.5259
CENPT	0.980952	4.84369	15.7565	7.60406	24.3118	16.0128	25.1202	9.92581	12.6355	2.89169	5.6313	8.43575	29.453	5.42626
CENPU	1.2091	50.7026	5.57334	56.2357	184.609	65.2152	36.5923	4.13808	12.4894	7.83003	1.00493	10.8303	16.6798	7.77086
CENPW	4.98706	17.0932	11.7125	38.2502	47.1452	8.72409	27.374	4.46195	35.2968	15.2193	16.7348	19.7208	16.8687	41.8952
CENPX	18.1355	2.88009	71.9431	0.916291	4.58638	1.69267	100.257	58.0196	139.444	27.5655	89.2908	15.915	36.4342	14.6724
CEP104	167.741	26.5431	51.2768	1.8226	67.2262	18.3854	162.649	49.8771	56.9762	154.865	211.605	56.5201	118.321	28.7101
CEP112	0.673613	0.935044	1.44003	0.673613	1.10252	0.935044	8.88629	1.10252	12.2664	1.44003	4.31588	25.2056	11.4791	39.3377
CEP120	21.1071	29.5353	18.2201	8.61112	43.1863	3.85741	63.1007	25.0018	65.7473	61.0093	71.2193	42.5531	46.5148	21.9797
CEP128	0.840466	4.38865	4.11974	0.840466	1.27109	0.884333	28.0446	10.7873	4.8847	2.84131	14.9667	24.703	14.3225	8.35438
CEP135	91.4338	165.395	137.706	299.048	124.981	112.458	67.169	87.3094	102.082	90.3324	273.296	258.488	282.54	372.389
CEP152	22.2693	28.3273	78.7515	12.1137	21.2594	3.32968	35.6522	38.5684	70.9405	271.568	57.9629	1.90885	40.3259	12.867
CEP162	62.8368	26.6523	113.845	13.826	25.7688	13.1807	59.2385	28.8286	86.281	4.87508	136.641	445.617	80.4735	96.8639
CEP164	141.812	63.6284	129.628	91.903	133.146	108.636	88.8011	89.3736	139.175	87.7045	131.844	101.465	109.593	101.163
CEP170	320.063	213.672	221.155	352.444	441.256	247.852	122.214	119.132	232.934	192.03	517.752	445.215	463.284	491.302
CEP170B	2.04548	0.670769	1.02542	2.04548	66.2576	9.85554	26.9839	1.76366	4.66616	1.02542	7.48646	19.9427	2.04548	1.76366
CEP19	33.4323	9.20716	58.2245	1.5588	5.72154	10.8224	30.8971	33.2356	48.0367	53.8043	21.4086	7.13092	63.6408	20.5918
CEP192	102.36	41.7567	25.3841	12.9921	39.0283	19.8216	99.2168	21.1116	77.7586	83.8876	71.6995	100.416	34.9731	117.424
CEP20	18.4416	38.0728	52.7457	29.5788	16.8731	11.188	61.1489	99.4227	220.709	21.7645	23.6073	108.974	66.5374	39.6904
CEP250	17.6329	33.3737	20.8281	8.48105	11.8343	1.92141	35.6584	31.9106	26.5328	20.3945	209.892	145.514	66.968	41.0142
CEP290	53.5861	119.455	25.8867	18.4098	19.4731	38.2939	51.3077	56.9771	194.902	58.128	3.28237	81.2216	57.8166	48.0203
CEP295	72.4295	61.1205	45.4481	29.5493	45.8707	48.6437	85.1927	83.5941	109.838	125.379	33.1609	47.0419	59.3922	48.1959
CEP350	794.954	575.811	448.092	695.699	770.642	518.703	524.481	492.448	498.162	513.311	888.69	880.725	455.854	590.804
CEP41	0.657892	1.51368	5.85326	4.24982	0.667723	9.9334	23.4841	42.0957	29.2632	1.50389	1.51368	24.8609	10.1435	13.1661
CEP43	29.062	27.7133	51.1801	42.1564	34.4461	27.5636	53.1738	41.0446	16.0161	9.61644	21.1493	15.3691	3.97181	5.29794
CEP44	4.05629	23.831	3.57743	39.7165	23.5342	68.2785	30.2168	27.1626	37.3002	85.5326	1.80077	8.938	22.4516	24.3581
CEP57	89.966	76.3739	61.0213	18.7423	167.04	95.1895	48.782	4.83645	46.9	58.9981	13.0637	18.523	54.1519	73.6647
CEP57L1	5.86368	18.5856	97.6088	20.4136	10.0652	15.7019	93.492	38.6071	38.7869	1.76611	31.6914	140.826	32.0548	41.9748
CEP63	73.8424	23.0047	60.953	30.4428	93.1147	99.1481	149.938	90.4174	133.714	103.694	63.3964	46.7015	57.3639	48.9065
CEP68	17.9527	33.435	23.3012	20.1823	1.50876	5.1582	34.0206	84.1429	13.9553	50.0746	102.621	39.2331	20.0372	80.7489
CEP76	30.9935	17.4223	7.48913	1.11853	9.8612	1.23906	4.33989	10.1835	3.42203	10.7607	61.0039	23.389	29.953	2.81671
CEP78	21.9357	10.6809	24.6845	12.2731	27.5687	13.4514	54.0594	44.1772	61.1389	26.1041	39.7365	32.6865	23.983	15.9664
CEP83	34.3419	28.1031	22.3296	67.9299	23.9898	34.9764	41.6175	93.787	22.0797	24.5005	110.703	114.114	24.747	38.3731
CEP85	96.4069	39.74	125.453	11.1876	32.4216	47.2193	95.7561	83.2509	105.291	47.7148	22.4983	28.8086	43.0404	21.0244
CEP85L	44.7081	65.1493	48.181	73.8171	29.0649	42.5436	117.546	86.0426	31.2209	74.9624	62.8386	33.4382	14.0173	41.8418
CEP89	32.244	12.1802	26.3199	0.880605	61.0468	7.15847	63.5515	1.29997	27.1137	12.7385	19.6362	19.0354	25.7255	26.8532
CEP95	193.905	175.102	99.1318	85.4365	77.5246	127.323	42.7639	50.6792	130.166	40.5846	11.8875	90.7577	48.6944	58.5896
CEP97	1.43464	1.94927	0.769847	1.43464	63.1456	6.8737	33.3984	1.53675	10.5768	16.532	34.4467	44.9166	71.0153	38.9591
CEPT1	242.152	235.595	225.68	203.921	194.6	173.822	268.945	283.563	278.543	422.3	186.208	117.078	159.936	164.23
CERK	74.6468	137.172	42.0938	102.093	52.1369	134.439	98.2532	120.778	50.5367	117.38	32.7863	69.1388	40.8069	64.2374
CERKL	0.840871	6.40203	2.27518	3.25909	0.945429	8.06266	41.1084	59.6034	0.552873	30.5363	16.162	2.27518	4.09411	3.55083
CERS2	72.7054	102.392	74.3721	52.3685	67.7317	164.566	135.648	194.848	195.369	179.933	37.5749	110.604	239.502	114.145
CERS5	107.93	63.6314	76.0515	55.1363	65.1957	59.9645	39.7405	45.575	46.4017	21.2303	138.773	253.799	103.894	102.68
CERS6	15.1217	17.4894	25.8333	48.8343	16.1259	40.8129	74.8899	173.469	172.62	98.4609	57.4117	87.4727	127.913	133.271
CERS6-AS1	2.36084	13.6708	12.7459	2.36084	11.4951	1.03303	109.92	39.7413	99.142	38.7822	1.03303	0.963186	2.36084	0.425709
CERT1	394.696	497.919	446.731	606.359	356.356	424.953	490.101	557.174	302.032	494.485	668.814	428.884	364.401	484.35
CES1	105.889	254.355	350.116	1346.31	481.613	265.883	1527.65	1118.39	1429.89	972.691	3194.49	1629.82	1418.46	2714.63
CES2	231.841	184.614	132.109	140.329	119.544	111.843	62.8025	125.849	162.875	202.474	113.928	116.135	187.517	142.95
CETN2	23.3072	70.2495	20.5646	23.6661	54.0798	17.8049	115.073	74.0834	87.9635	120.247	99.6404	156.372	172.715	84.7385
CETN3	86.4169	88.1809	85.8557	144.081	116.34	101.535	152.671	156.186	123.937	146.258	301.282	222.993	175.874	211.94
CFAP20	1.05828	16.523	16.3218	118.95	49.261	21.8493	65.6979	22.974	37.2408	15.6345	16.9045	17.6709	27.4808	30.5016
CFAP298	88.6727	14.582	52.288	1.92939	35.2092	53.8308	223.662	135.185	116.401	118.793	79.6797	76.0778	190.262	37.5461
CFAP36	22.1521	1.38848	1.08914	15.4239	29.1327	25.3105	7.52717	25.7871	67.107	54.5732	72.6329	128.15	66.6039	70.7313
CFAP410	29.987	36.3345	32.4138	70.9565	37.8193	30.252	31.5971	74.3313	36.7343	57.7509	69.0903	34.4182	41.4945	30.2471
CFAP44	3.61004	1.424	1.90534	5.49845	11.3871	1.424	12.7386	37.4827	16.7144	6.81932	92.0187	53.7305	12.3343	3.41518
CFAP58-DT	0.930324	18.6676	0.802682	49.2793	2.55133	4.20989	0.930324	6.18636	2.53679	16.5189	10.4982	19.5135	49.0712	55.0979
CFAP70	9.93823	6.52163	4.13469	7.78469	25.818	0.438046	1.5586	1.37446	8.16612	4.13469	13.4793	4.13469	2.60779	1.37446
CFAP92	1.82159	3.17457	1.9729	1.82159	1.08746	4.66436	38.166	6.59207	2.82671	28.2446	5.51155	1.9729	1.82159	14.2949
CFAP97	21.0201	1.16323	15.7875	10.9768	37.3089	52.5873	69.6986	44.4558	77.9059	27.9986	93.065	36.0632	27.5784	36.7247
CFB	0.545438	1.72213	0.591609	68.354	2.11263	1.72213	0.846519	1.79951	1.72213	0.591609	84.7877	196.749	13.721	138.55
CFD	465.477	768.232	700.823	513.52	607.677	716.014	349.919	281.793	109.441	167.587	20.8185	17.585	14.9838	11.6085
CFDP1	114.538	142.024	151.251	97.9686	124.974	104.337	274.399	298.27	191.669	212.605	179.062	145.759	165.172	101.062
CFL1	1915.03	2069.42	1963.97	2800.92	1885.96	2307.49	2098.32	2698.04	3070.08	2471.61	2064.26	2708.91	2688.77	3001.02
CFL2	45.5201	11.2192	12.9371	1.21047	4.6464	2.26072	46.9662	6.23776	54.6318	56.1787	2.26072	1.84664	1.21047	5.75995
CFLAR	1692.51	2477.84	1725.61	5823.48	2748.77	2216.37	1214.47	1222.55	1491.77	1280.35	3685.56	4159.07	2522.44	4645.18
CFLAR-AS1	1.62808	19.8173	3.11958	1.62808	13.4726	14.0523	21.4776	1.07023	0.520861	45.421	8.81517	1.33587	22.4597	19.0637
CFP	855.23	923.388	561.567	600.207	953.765	1019.44	150.212	147.909	83.4453	212.196	585.93	462.19	596.907	427.828
CGAS	121.919	112.495	104.125	95.759	194.028	174.221	63.7348	39.5688	74.872	64.3936	101.802	150.613	200.76	172.784
CGGBP1	188.796	114.196	151.794	175.353	106.636	244.244	132.576	176.98	179.822	171.149	103.798	120.78	118.613	185.799
CGRRF1	35.4064	36.9649	22.3545	4.29986	86.0806	10.5003	34.866	81.2309	16.1143	15.4175	43.5486	50.2664	51.3146	1.26417
CH17-340M24,3	3.61171	1.30057	1.4776	1.57171	10.5456	16.1215	8.81098	38.8939	36.8171	71.3938	1.30057	1.4776	20.0731	1.28323
CH25H	1.57242	16.4863	1.17621	1.57242	2.57954	6.45951	1.57242	0.732402	0.738237	1.17621	1.13583	21.7315	22.9679	15.1291
CHAF1A	1.99689	1.19808	13.5535	1.99689	4.79115	2.62077	69.7315	17.3171	63.6954	3.66572	20.2766	27.8868	14.584	15.3275
CHAMP1	3.58321	21.9676	27.7715	42.1013	17.1036	31.6899	57.5999	56.2997	47.5119	31.9226	29.7188	39.0905	113.122	78.6548
CHASERR	511.162	613.574	427.446	533.11	513.416	631.29	368.427	343.981	560.172	386.444	156.033	367.982	337.214	374.565
CHCHD1	170.592	164.88	138.518	85.1977	150.822	120.481	183.146	304.145	261.29	329.919	149.252	146.538	291.037	107.327
CHCHD10	288.726	357.914	330.724	294.939	456.919	434.015	618.196	760.487	255.386	522.462	132.604	78.4317	99.9291	46.6511
CHCHD2	1778.62	1842.3	1809.38	2393.73	1997.19	1990.06	1594.33	2118.32	1701.9	2171.91	1656.62	1241.35	1522.82	1349.95
CHCHD3	51.7837	49.6168	35.2629	11.6559	49.0653	79.2407	183.426	70.9367	60.0271	63.2571	25.4147	75.4211	54.1764	38.3694
CHCHD4	6.1914	10.8852	9.25669	8.08295	9.06466	0.731141	114.091	49.4793	52.5008	55.3295	42.7465	9.25092	3.12819	4.66054
CHCHD5	13.7474	9.69145	11.7433	8.58352	12.5796	8.54373	0.603985	2.67877	0.735468	1.16047	17.2083	7.89924	14.7037	2.67877
CHCHD6	2.16225	1.70184	9.07122	2.16225	0.655789	12.0024	36.9139	15.1062	17.7581	0.685496	1.02879	23.3305	2.16225	11.6992
CHCHD7	41.0849	64.9084	68.5974	130.119	63.0879	71.0934	152.73	173.733	160.909	96.6098	175.623	235.464	159.714	209.588
CHD1	372.104	390.55	241.484	462.973	306.294	408.538	121.711	172.026	115.508	209.134	284.808	268.607	250.337	304.275
CHD1L	37.3707	28.7362	50.9299	123.131	40.5309	68.8742	131.17	81.7182	82.4592	69.6933	70.1585	46.0508	18.9701	91.0729
CHD2	896.016	1194.72	819.108	1837.81	1349.49	1303.48	483.591	507.309	671.921	503.38	461.833	792.643	606.845	737.488
CHD3	346.808	236.824	331.756	289.664	443.229	261.506	323.673	270.524	265.166	368.602	532.247	221.561	268.812	242.247
CHD4	1235.05	991.796	1076.53	1059.85	1261.5	875.774	451.797	406.13	686.769	483.947	548.936	596.324	553.697	582.842
CHD6	151.997	76.1274	73.2975	109.525	133.997	77.0262	136.988	115.937	114.099	188.527	193.104	89.7517	56.6533	87.8583
CHD7	18.4246	33.4772	6.40683	52.6887	44.0751	50.5931	41.9667	177.925	35.5977	29.4578	29.6539	193.419	43.8857	14.4206
CHD8	307.253	193.442	388.635	253.518	367.458	269.263	265.294	160.406	248.594	162.077	468.731	329.165	293.703	361.562
CHD9	220.821	346.739	228.651	177.089	176.777	265.048	298.487	417.45	195.103	291.762	89.8092	119.233	137.961	84.0384
CHEK2	1.69241	0.89395	6.10105	1.69241	1.68662	5.21465	30.2062	24.5379	22.8374	24.8961	1.3754	0.391889	1.69241	1.68662
CHERP	158.709	137.385	134.789	217.706	188.271	201.636	106.414	95.8984	149.342	128.465	108.121	127.767	121.654	172.958
CHFR	167.663	134.449	123.46	110.305	114.777	92.1876	116.979	86.0289	119.283	84.4983	142.568	191.903	97.4295	151.76
CHI3L1	3.14326	8.44739	5.44352	3.28285	36.4336	2.708	279.011	41.1517	110.903	103.243	245.703	161.504	216.508	79.2212
CHI3L2	3.77717	1.92787	4.97869	25.3602	12.5724	1.92787	0.54526	1.33862	1.92787	0.710658	664.418	158.251	91.1486	85.4689
CHIC2	50.6582	32.5345	14.3708	31.4544	64.0951	31.8684	10.6575	6.01728	13.8812	18.5011	43.0362	58.1656	36.4739	55.9221
CHID1	17.1964	14.806	12.364	1.40313	70.0075	11.7894	58.1518	2.20857	15.1505	12.274	8.88441	14.7433	16.745	10.3686
CHKA	140.445	123.889	181.957	53.9274	92.2196	77.4062	263.177	166.105	163.161	209.154	181.231	102.427	142.263	126.07
CHKB	62.5357	44.0333	191.381	92.5267	132.304	125.147	90.7185	60.4919	76.2587	49.7146	151.594	58.081	121.361	98.5442
CHM	40.4422	73.2751	78.5643	101.534	42.4966	113.439	94.3245	70.8154	42.5192	19.2143	61.503	182.715	56.1214	117.413
CHML	111.001	110.206	61.9477	80.1855	73.7278	203.918	61.509	49.1722	21.23	107.435	38.297	25.7955	33.3744	55.2806
CHMP1A	142.991	153.008	107.87	142.292	165.518	151.238	80.7618	78.4762	74.8301	88.719	169.623	200.968	178.749	169.843
CHMP1B	265.847	410.364	177.131	383.538	235.518	415.192	137.09	256.866	131.532	276.979	133.666	182.403	214.3	184.518
CHMP2A	194.69	194.512	257.245	387.772	171.638	408.386	195.724	354.495	386.705	285.608	169.011	235.022	351.357	399.523
CHMP2B	266.281	292.612	247.535	463.898	277.367	341.416	146.651	251.203	207.69	178.874	200.84	266.73	230.035	223.018
CHMP3	470.499	516.96	499.058	530.595	456.703	430.46	458.174	549.457	475.19	602.653	583.568	435.866	539.506	496.659
CHMP4A	103.176	98.0915	96.7743	57.9197	62.7287	66.5191	81.7135	120.921	64.9258	83.4294	120.925	101.863	104.909	68.007
CHMP4B	2450.69	2900.45	2373.38	4579.95	3613.26	2831.79	991.035	1050.83	1001.71	1058.48	2547.29	2313.97	1884.12	2152.17
CHMP5	107.406	177.844	75.8162	529.11	150.004	208.038	84.2216	153.373	249.81	217.064	174.952	385.861	337.842	621.229
CHMP6	7.62012	15.9008	7.0693	38.8882	6.62821	12.7988	27.7035	15.9713	10.9651	42.2549	33.4362	16.7791	9.08872	74.2155
CHMP7	122.872	59.3958	61.5236	58.4677	181.154	130.905	97.2501	87.0118	114.42	139.338	100.571	93.5977	128.063	74.1264
CHN2	16.6302	34.3604	26.1216	6.20312	15.0491	20.6531	39.1214	14.3455	3.91134	24.0208	1.88831	0.671149	1.29874	0.986045
CHORDC1	68.477	147.278	69.658	72.8425	82.7138	136.855	104.077	144.142	187.185	82.294	19.7451	138.585	143.497	70.2873
CHORDC1P4	42.2486	19.2838	39.6113	48.4705	214.245	43.8078	59.2307	5.46292	19.1932	18.4867	102.094	29.3924	13.6476	44.4238
CHP1	274.981	333.409	129.824	225.582	239.391	280.989	88.1437	102.464	102.073	131.206	81.8842	185.683	143.213	139.816
CHP1P2	11.02	1.09754	6.53796	6.59392	1.40279	1.09754	0.463986	1.70072	3.78899	1.39984	47.282	10.8898	6.40078	21.0744
CHPF2	383.214	260.772	294.523	154.392	262.656	180.42	233.619	191.829	171.53	209.183	514.246	346.986	300.249	266.777
CHPT1	19.3564	14.242	28.6769	27.8841	3.63029	57.3961	75.8909	333.656	90.5816	65.9266	7.5693	16.4904	13.683	23.2274
CHRAC1	187.521	215.803	200.219	107.188	182.069	201.707	246.397	118.428	285.774	286.44	62.8746	86.3716	157.923	180.6
CHRM3	1.83792	0.656193	0.935937	1.83792	0.885922	0.656193	1.83792	13.963	0.656193	0.935937	40.3839	12.7417	1.83792	0.885922
CHRNA10	3.66341	0.488241	2.81998	3.66341	8.69678	11.7482	3.66341	0.925972	1.34842	0.603786	23.2869	14.6783	3.66341	13.0416
CHRNA7	8.31225	11.7891	2.93794	6.10411	21.1482	14.8021	11.8139	1.50114	4.17505	2.93794	0.431919	2.93794	0.524968	1.50114
CHRNB1	1.61653	1.89804	4.83378	31.3272	22.1824	20.7596	2.50886	1.25964	27.5205	3.24116	2.92026	8.30288	24.924	46.1267
CHRNE	118.909	34.8873	48.3272	19.5484	9.36125	31.2439	32.462	38.6689	48.5383	64.966	40.1739	37.86	28.1683	100.325
CHROMR	19.5502	7.29514	25.4842	6.6171	44.9262	15.4349	61.3208	49.2064	29.2309	37.6628	78.7071	16.2425	32.6562	7.62173
CHST11	134.832	238.972	296.224	250.659	268.542	222.059	404.302	389.379	609.244	345.567	395.136	506.615	934.913	575.946
CHST12	31.1283	31.3397	30.262	37.5123	33.7082	35.0408	43.1852	29.0083	33.8186	78.2668	63.9847	28.3529	47.1234	78.6308
CHST13	29.6685	30.5207	3.60861	1.57789	10.9606	31.2305	178.769	127.023	34.1221	62.2198	0.658935	11.7207	2.56086	1.03734
CHST14	1.11245	1.33511	3.92242	1.11245	1.6034	7.78805	12.9489	71.9253	23.9674	17.2834	1.33511	2.04166	20.7629	1.6034
CHST15	217.185	243.542	124.855	222.468	231.14	236.721	83.842	60.1926	36.4901	64.7878	613.332	693.407	318.51	494.302
CHST2	223.976	180.905	121.821	80.2409	126.811	228.482	40.0271	23.6834	64.7206	30.6574	133.232	720.385	495.455	696.996
CHST7	69.7204	80.9342	319.561	77.253	22.8109	77.7773	37.6723	40.9677	41.3891	10.1471	32.5516	50.7275	41.7971	74.561
CHSY1	127.363	95.3152	97.7962	66.1865	49.7742	66.9593	35.8758	33.0436	57.81	77.7441	108.044	86.7743	131.814	228.898
CHTF18	22.4059	1.94262	0.665197	1.61722	3.37066	50.9932	33.8839	26.6864	6.7064	32.1405	2.98885	14.2306	1.61722	7.18876
CHTOP	359.097	321.578	292.047	317.926	322.204	296.381	240.803	273.141	264.631	338.544	263.407	215.395	241.66	233.653
CHUK	69.9112	170.755	144.418	95.2382	95.7626	32.2571	54.8204	58.276	161.886	36.8897	43.1073	108.482	105.308	57.4417
CHURC1	408.141	428.676	414.393	353.098	368.796	383.562	447.139	366.202	278.326	307.434	526.495	513.544	373.908	427.847
CHURC1-FNTB	0.714137	16.6958	4.86085	17.53	23.3713	1.2616	42.1169	13.5761	57.4908	43.901	1.2616	0.892077	2.89755	1.24421
CIAO1	140.219	115.219	217.769	95.958	179.262	209.079	198.623	153.611	215.531	184.895	84.4791	71.1018	164.125	104.731
CIAO2A	188.27	149.178	296.333	43.6448	80.3126	96.4935	329.065	355.583	288.85	382.604	151.063	79.5117	232.294	108.531
CIAO2B	443.416	478.826	454.282	481.123	486.937	398.844	392.567	346.156	436.048	336.357	488.489	586.679	485.722	526.243
CIAO3	69.477	1.60394	13.7638	2.80825	13.1634	11.6953	4.3584	16.4555	15.5042	21.207	66.6299	8.77996	22.7885	7.75736
CIAPIN1	70.2481	24.3057	29.2953	24.6384	75.026	65.3532	49.3295	75.8641	32.9708	19.859	35.0399	63.8089	21.4938	8.75062
CIB1	589.454	400.061	708.479	364.581	466.582	451.613	368.061	322.235	243.986	220.813	406.882	269.697	226.758	216.599
CIC	292.795	114.546	112.674	43.6261	93.4262	89.4921	94.8321	135.675	123.676	156.228	218.179	219.929	228.349	140.101
CIDEB	0.693033	19.0253	1.8059	8.95366	0.972622	0.821502	3.76455	0.972622	0.821502	1.8059	21.4869	43.902	11.8101	101.37
CIITA	9.43297	25.5451	73.5384	14.0741	88.7336	47.3693	785.118	310.21	158.094	993.007	129.446	8.70307	237.576	34.507
CILK1	59.5207	17.4031	7.57176	1.25303	29.994	10.8673	46.6728	33.357	40.5563	70.8714	17.5352	33.7814	38.6389	6.76601
CINP	55.932	21.8398	35.1988	14.604	36.4126	20.386	32.8941	35.6237	28.9555	39.4609	62.1335	26.0569	29.8118	17.6265
CIP2A	9.16298	18.291	13.1437	7.06868	6.16307	19.0567	4.89893	3.81871	2.01039	3.37703	2.01039	3.37703	4.43988	4.60049
CIPC	3.34213	10.3731	6.21658	26.1792	2.99877	6.09641	22.2761	9.29036	30.307	14.6885	2.09022	5.6087	2.05541	23.9835
CIR1	195.902	459.85	360.299	466.145	663.404	390.253	571.565	290.38	588.548	555.342	234.259	250.227	474.039	402.645
CIRBP	550.153	509.867	519.873	731.268	399.754	656.314	325.329	414.192	286.062	321.951	561.847	557.14	410.926	617.124
CISD1	1.12161	1.97376	1.07593	1.12161	1.22302	0.795445	58.3149	106.092	47.7816	76.0534	29.3723	26.1561	30.0357	12.7159
CISD2	87.2562	61.8866	106.979	69.6756	78.8759	120.229	67.7572	130.987	149.243	123.8	46.9005	45.1488	126.428	60.5259
CISD3	24.6732	33.2463	27.78	33.4501	21.5363	43.9636	67.7157	42.076	179.134	121.548	1.82708	4.47785	8.55971	18.6208
CISH	20.8414	39.1993	11.3293	194.647	47.6563	30.7174	1.62001	18.7482	25.4508	29.9522	131.656	180.684	613.923	215.075
CITED2	51.956	179.163	81.6301	60.171	38.9639	141.319	166.906	126.999	629.727	99.7293	5.8469	165.489	178.662	206.452
CIZ1	159.767	133.496	152.26	78.6743	66.1573	127.542	152.755	143.146	69.1688	133.262	148.016	98.4824	90.7872	124.299
CKAP2	42.84	23.0859	37.9404	2.06141	11.7322	31.0635	31.9931	20.8389	116.643	88.701	1.46903	4.01661	43.4928	15.013
CKAP2L	0.674789	0.7659	1.27068	6.97436	10.7261	15.637	6.80727	1.52273	0.7659	1.27068	2.35677	1.27068	0.674789	1.52273
CKAP4	776.909	1064.54	621.16	971.07	766.388	1160.95	164.313	257.105	131.743	208.106	1239.37	1638.99	1627.83	1278.69
CKAP5	34.2591	12.6928	50.4701	14.9086	38.4076	22.3794	75.6173	101.267	92.7117	91.7247	224.303	54.5283	152.948	54.246
CKB	1.38168	8.45043	16.1848	103.534	32.2554	13.1256	1.38168	2.28956	4.70279	0.649749	15.7192	22.1139	41.4848	19.3479
CKLF	318.983	496.157	411.87	70.4497	280.748	628.322	602.753	303.921	458.921	576.707	97.0093	252.258	1024.63	404.166
CKS1B	5.016	29.1358	14.1279	43.2198	2.04871	30.9542	40.906	116.362	87.3089	15.6796	1.38968	35.2978	12.3394	36.0474
CKS2	1.64207	4.73368	4.1811	9.64685	3.52884	22.5347	20.9238	89.8441	29.2414	22.9622	1.14463	4.06243	10.772	3.52884
CLASP1	180.135	194.569	78.8646	66.2889	62.7339	107.129	72.0477	112.456	45.022	148.741	191.76	200.865	209.174	181.76
CLASP2	72.8773	75.1388	51.6251	298.207	54.7339	101.832	23.882	70.6536	104.852	51.9238	27.1197	68.5219	41.9208	85.7261
CLASRP	268.602	117.962	345.375	99.1273	218.933	159.793	261.976	170.115	137.86	32.5894	302.92	462.038	112.851	95.1989
CLCC1	12.8035	20.3193	21.1614	46.8022	76.518	80.137	93.7044	41.0291	83.9172	52.4894	23.872	44.5225	58.0936	58.8437
CLCF1	42.5142	125.824	42.6006	132.843	212.009	142.708	25.1396	3.04081	26.4122	9.11035	5.47495	42.0791	18.2881	65.9401
CLCN3	174.747	32.311	45.3068	44.7537	109.124	93.0494	64.9075	65.433	86.3113	162.746	162.28	74.2852	82.959	92.9053
CLCN4	35.0251	3.24819	15.3203	0.931387	51.3434	3.24819	10.1186	0.705379	8.97085	7.96652	3.24819	0.468603	0.931387	0.705379
CLCN5	43.2583	19.9196	102.154	27.5648	3.43059	26.6661	40.3819	108.053	85.605	21.1097	39.7985	61.6557	37.5833	109.749
CLCN6	120.683	26.5548	37.9356	28.4245	26.4203	53.5086	65.3648	155.679	70.7239	33.056	35.2831	82.5502	15.8132	17.4015
CLCN7	255.932	233.646	282.446	238.856	268.401	166.238	210.639	397.245	349.944	205.155	271.114	288.981	286.179	134.707
CLDN12	2.17758	1.46864	0.737931	2.17758	0.423734	1.46864	2.17758	2.56863	7.09817	0.737931	1.46864	37.3139	2.17758	15.5167
CLDN15	21.9588	37.9227	20.1034	34.1805	1.49619	16.1188	7.94718	43.5348	24.8732	92.4332	13.8566	12.0918	35.32	126.436
CLDN23	0.458789	3.82141	17.3644	4.14914	5.56158	3.36885	19.2251	2.36863	43.0651	0.79669	1.15505	10.846	17.4981	15.5681
CLDND1	41.5039	116.307	155.798	128.687	77.5266	104.669	59.6659	29.2285	43.8253	11.0052	63.1024	193.539	105.645	163.376
CLEC10A	2.67137	23.32	19.6385	1.3497	12.3263	25.1839	409.521	322.472	29.2004	210.689	2.16896	1.20137	25.191	0.874943
CLEC11A	2.27387	11.4909	2.27812	8.81318	9.75237	14.562	22.9387	26.4367	14.3885	43.6439	0.434152	0.975538	2.27387	1.03836
CLEC12A	57.4368	123.984	321.379	797.609	418.746	148.938	268.382	394.2	185.388	92.9823	162.203	50.5257	45.1627	25.5263
CLEC12A-AS1	0.347752	15.4663	1.90884	456.018	40.8593	1.03884	0.347752	1.45014	1.03884	1.90884	11.1883	1.90884	3.38634	1.45014
CLEC16A	27.4231	69.9224	49.5741	28.1839	12.6754	13.4841	20.1311	20.0195	74.7856	19.8991	8.12922	34.405	36.8403	49.495
CLEC17A	1.52607	2.84084	2.27362	31.5457	24.1358	17.8887	1.52607	0.712134	1.01634	2.27362	36.9911	15.4763	26.006	51.8432
CLEC2B	377.841	245.06	339.029	214.769	229.331	277.426	182.263	300.15	276.671	293.018	62.2749	49.3216	79.1981	53.9454
CLEC2D	5.98825	15.4734	16.3008	259.94	6.46589	14.9197	68.6738	251.509	166.303	61.7228	85.4498	111.399	30.6898	175.824
CLEC4A	81.2068	91.5593	77.0085	71.8176	70.102	118.863	120.166	279.828	268.032	225.956	167.983	334.171	699.191	300.816
CLEC4D	12.1265	16.3283	54.0053	83.3781	3.492	30.4501	5.07142	28.8491	29.6199	2.16808	57.2421	347.865	164.403	379.824
CLEC4E	205.946	724.098	204.899	3384.54	532.33	642.942	272.133	579.397	418.386	429.423	2044.06	4308.54	2098.97	4129.07
CLEC4G	3.23674	0.713042	2.54392	3.1692	2.02265	2.59961	0.272559	2.02265	0.713042	2.54392	31.8148	2.54392	15.04	5.69748
CLEC5A	1765.23	927.793	2860.5	954.096	1650.06	874.592	476.107	279.502	1012.34	443.378	690.931	402.257	707.819	735.479
CLEC7A	663.636	497.772	940.206	318.581	488.193	592.97	409.931	604.548	885.2	673.844	103.611	94.5755	312.355	135.444
CLECL1	19.8107	10.7435	19.6353	1.5399	1.26847	0.64946	9.55967	9.22718	99.1005	26.8022	0.64946	0.788273	1.5399	2.38204
CLHC1	9.5508	2.03842	2.49384	0.877368	1.11268	2.09652	22.4676	89.0333	9.92611	2.49384	9.47953	50.926	2.13591	1.11268
CLIC1	3429.92	3905.01	3267.26	2723.59	3239.63	3238.79	2047.08	1503.13	1426.8	1647.75	2891.51	3170.13	2728.56	3040.67
CLIC2	0.441619	9.32591	2.2469	106.693	52.9294	35.6264	24.6741	31.8847	46.7101	21.5229	1.87921	10.2919	25.0856	8.23119
CLIC4	76.7444	394.277	124.493	1647.44	446.115	306.653	87.6018	70.6401	67.9866	84.4531	332.73	427.466	246.942	557.787
CLINT1	288.462	404.499	349.853	723.591	479.587	365.16	189.843	392.335	451.203	258.695	157.716	231.221	265.261	162.241
CLIP1	552.964	550.478	304.522	559.717	605.169	526.883	278.326	266.645	295.095	339.071	578.167	851.217	574.447	677.602
CLIP2	1.47474	28.6946	28.3847	7.62115	1.13271	2.81071	27.4654	37.4316	17.2997	3.91529	11.1202	48.224	50.2624	34.425
CLIP4	24.8829	30.8358	77.7973	58.4728	36.0574	44.7737	85.2942	60.058	52.2388	26.3691	37.1151	28.6574	21.5699	31.6288
CLK1	400.683	660.781	382.404	609.872	501.822	624.545	249.593	370.701	169.399	326.025	233.743	227.533	267.915	188.467
CLK2	374.94	274.246	234.449	168.168	250.48	187.964	191.195	160.897	184.602	196.11	207.891	215.878	164.099	169.922
CLK3	267.876	307.472	157.516	383.471	366.873	187.857	102.188	99.3525	136.644	133.598	171.448	215.877	128.911	157.994
CLK4	123.5	116.923	96.4387	182.035	99.2067	100.577	84.3464	57.2511	56.1962	71.3971	84.3622	66.3625	29.4011	87.9001
CLMN	171.57	203.444	182.386	250.652	235.14	271.781	135.336	265.283	129.835	142.738	211.823	231.718	261.277	131.533
CLN3	127.48	112.764	138.032	16.2008	82.7291	95.2292	165.424	73.0065	76.5375	152.894	49.9896	38.6667	120.26	54.135
CLN5	104.104	50.1441	21.1593	14.8473	49.1987	35.3646	62.4251	31.5826	56.0909	72.229	87.6799	193.039	90.3871	116.981
CLN6	44.0589	29.8268	17.0341	47.4536	28.3419	54.2855	116.601	184.852	138.147	141.413	19.6875	43.741	18.0642	29.8253
CLN8	356.312	516.121	491.673	366.095	341.235	462.582	332.377	326.381	206.935	283.054	221.108	203.027	251.955	218.531
CLNK	0.686911	1.31797	0.955289	7.09965	1.15627	1.31797	11.1939	29.4387	16.3798	0.955289	1.31797	18.5787	0.686911	1.15627
CLNS1A	152.871	119.612	176.405	54.9553	56.1911	72.1117	199.788	254.732	174.574	163.696	113.402	97.5592	101.737	80.7405
CLOCK	272.009	167.56	257.009	159.289	97.6286	230.725	159.751	183.97	123.164	158.52	164.12	125.292	112.901	191.581
CLP1	57.6683	54.7877	39.2464	23.1651	19.1034	54.7393	18.0881	56.3652	63.2671	57.5574	10.1914	29.5856	80.0259	36.0136
CLPB	81.253	35.7726	50.2676	70.0865	116.498	27.467	129.704	84.1077	189.768	207.215	216.802	63.878	54.7297	78.3311
CLPP	38.9365	30.6695	13.673	18.0736	105.057	26.5546	60.3851	21.6982	58.9761	72.5388	62.1443	81.4615	70.2414	51.6138
CLPTM1	154.609	192.759	184.985	268.698	256.015	223.034	171.429	242.145	260.137	198.096	221.114	271.577	347.231	225.805
CLPTM1L	148.777	177.721	155.323	128.692	143.031	177.367	276.984	258.851	223.934	271.38	151.261	170.749	201.333	180.084
CLPX	106.503	53.2611	48.6883	1.82409	60.3222	49.5865	215.155	15.8207	56.9266	104.936	37.0373	61.9086	133.22	89.5969
CLSPN	5.94202	10.4395	16.5115	2.5858	3.95247	1.14742	13.9782	16.3266	8.7146	19.9053	93.5654	13.0802	45.4763	15.0153
CLSTN1	307.63	160.111	257.627	78.95	128.215	150.742	105.15	123.808	83.0485	217.3	247.231	76.8886	194.044	133.84
CLTA	407.592	617.071	551.344	469.937	385.397	393.699	460.384	525.717	444.302	395.585	439.341	524.34	537.766	452.192
CLTB	180.42	177.606	255.369	124.521	255.494	134.937	284.752	248.324	277.651	188.858	221.052	187.655	229.926	115.048
CLTC	685.52	584.047	705.985	908.385	738.68	563.127	467.144	473.21	749.522	756.549	722.163	461.031	611.974	776.026
CLU	1.67914	18.7223	9.99312	32.5406	2.61299	8.36256	1.67914	3.16794	1.66707	0.755163	60.8304	235.72	173.05	282.148
CLUAP1	0.770922	1.75893	10.5441	7.96796	1.19774	1.75893	23.9294	47.9199	38.8625	10.4674	35.181	14.9681	28.7772	30.3646
CLUH	38.1656	48.0553	35.9404	67.3569	125.794	51.9305	96.4325	84.5895	232.927	75.1136	8.65075	24.4896	20.2843	11.6985
CMAHP	1.14473	0.694132	1.58259	1.14473	0.795219	0.694132	3.55323	12.5334	8.62673	1.58259	40.5828	78.4857	36.2281	15.68
CMAS	27.2246	13.1522	45.7459	13.9078	19.284	19.7791	50.1215	139.4	84.6037	39.4377	118.009	82.5454	136.857	38.0433
CMC1	34.8551	56.1136	20.6852	14.5612	15.8997	7.5381	74.3415	78.9394	1249.12	108.695	7.5381	147.132	105.56	92.4374
CMC2	54.3072	59.3937	60.7222	68.7503	55.8069	57.945	101.945	175.704	98.4993	84.3397	53.0315	57.9452	47.2308	31.5698
CMC4	1.02482	0.3687	1.82728	1.02482	1.70037	6.98987	24.6531	24.5833	3.81853	19.6199	15.3163	1.82728	5.82138	4.07976
CMIP	627.133	482.122	372.917	130.522	340.847	353.526	239.645	207.364	220.664	404.19	625.824	623.269	1199.91	689.329
CMKLR1	47.2731	51.1502	63.9018	16.1877	39.9101	48.7001	346.381	431.541	238.544	540.505	77.3871	42.173	173.484	49.7565
CMPK1	167.474	234.836	174.922	84.0921	76.2104	132.952	189.409	211.619	258.982	208.969	60.1149	140.27	182.225	158.474
CMPK2	0.69614	0.570878	0.841586	141.203	38.6122	7.90895	4.86184	2.98993	26.4088	3.01209	101.887	136.668	25.4208	151.599
CMSS1	0.683957	4.01053	1.29981	21.2074	24.5113	1.17853	16.4533	2.08784	5.20781	1.29981	6.63134	11.3756	0.683957	2.08784
CMTM2	2.19813	15.5715	29.8243	2.19813	3.1454	13.3461	2.19813	1.3396	0.522955	0.649392	0.522955	0.649392	5.35123	1.3396
CMTM3	445.371	490.931	271.12	157.628	331.115	399.713	199.18	192.943	188.594	300.481	120.696	199.169	319.437	179.313
CMTM4	79.9435	12.5613	34.8513	1.26223	10.3961	8.15955	46.0359	10.1991	31.4573	2.2386	14.7575	128.434	10.2428	13.7191
CMTM6	917.137	1066.2	892.428	1630.92	913.116	957.545	486.43	843.493	861.223	815.712	815.96	875.586	986.042	974.748
CMTM7	134.997	119.288	102.497	25.3905	51.4807	91.4144	358.837	242.86	191.346	262.822	76.8657	120.878	130.398	108.547
CMTM8	6.13983	0.626384	3.59804	2.46635	0.929707	7.76448	10.3697	58.6122	2.59492	3.59804	9.63734	3.59804	0.774563	0.929707
CMTR1	39.3307	69.428	74.7101	273.014	173.829	94.0265	112.08	113.375	162.11	120.345	121.661	86.9805	106.98	110.976
CMTR2	12.1935	11.1059	32.8963	7.95936	1.3696	15.23	26.9769	56.4563	37.0837	36.8183	11.4772	10.8144	27.4963	56.5833
CNBP	197.166	207.173	303.406	153.653	193.125	294.401	272.139	293.366	245.861	240.491	176.87	176.491	321.702	202.289
CNDP2	318.269	158.825	250.461	145.652	176.159	146.339	263.133	150.22	262.599	258.09	221.105	134.318	110.633	218.804
CNEP1R1	29.3407	21.7454	21.0867	4.78808	1.70265	17.4274	28.0402	24.6163	8.25112	50.1487	20.838	11.8085	16.5408	65.3639
CNIH1	174.046	198.029	82.3351	117.716	187.993	184.711	81.3929	134.403	70.2237	65.1204	56.3729	168.908	86.8342	40.4795
CNIH4	227.022	246.926	185.656	264.376	230.476	206.69	141.244	90.0574	199.881	151.877	262.913	408.833	316.381	591.848
CNKSR3	1.30075	2.73501	46.074	62.1788	9.28747	10.85	22.2064	13.6294	2.28311	3.99703	55.9633	1.11678	2.11107	5.47321
CNN2	338.976	304.645	320.666	291.886	283.902	298.559	238.336	337.822	234.3	264.206	243.073	209.829	219.665	168.192
CNNM2	53.8854	60.514	70.5874	188.14	88.4246	99.8115	47.6585	162.337	39.6519	27.046	187.61	198.753	92.9962	51.0757
CNNM3	127.392	15.3307	59.3952	1.58925	51.3194	41.1598	110.993	31.9808	56.426	35.4665	34.999	39.5079	55.4549	15.5685
CNNM4	2.39316	79.3615	48.2805	68.7346	23.4578	93.8744	49.7294	41.5277	46.1226	29.883	1.86868	8.35104	78.4957	31.4917
CNOT1	258.359	220.441	212.225	181.618	131.23	170.043	170.269	94.6299	163.316	105.673	121.309	207.695	92.9505	260.578
CNOT10	206.427	29.4647	52.3941	2.29224	19.4258	30.0159	58.6996	29.3913	42.6336	55.0999	32.8856	38.9926	44.6427	31.7953
CNOT11	202.732	82.6413	94.8972	204.47	123.811	141.155	66.0821	124.884	122.451	127.989	311.297	239.466	162.329	246.401
CNOT2	164.083	196.036	175.982	155.208	144.696	273.81	254.248	151.895	197.991	109.761	52.5231	157.734	86.2075	142.504
CNOT4	134.221	93.5001	164.552	88.1789	166.439	129.651	59.075	74.8076	83.7425	79.2056	79.716	50.1058	115.742	51.0387
CNOT6	168.327	75.9343	131.548	33.8082	85.1953	134.476	107.781	91.8051	64.5097	105.431	108.75	70.8588	116.793	77.0248
CNOT6L	257.197	200.586	163.028	174.85	156.96	181.506	249.079	179.355	154.166	284.629	193.959	137.373	97.1899	190.157
CNOT7	125.386	120.3	159.242	109.129	107.594	85.36	299.928	258.929	268.815	220.616	117.347	92.1353	78.93	86.8201
CNOT8	124.295	106.185	91.6301	119.188	133.743	93.6095	71.5894	127.282	183.895	188.835	88.4424	81.7617	152.432	89.1371
CNOT9	55.5883	92.4902	56.6967	199.185	158.968	98.1095	60.2829	121.086	97.9227	64.3136	104.907	175.203	139.657	73.0376
CNP	490.255	230.448	336.667	244.376	210.863	281.247	295.312	334.814	282.491	268.056	632.066	525.963	327.089	487.409
CNPPD1	689.966	366.98	484.618	136.161	448.131	354.9	294.632	114.266	249.745	185.136	182.879	237.866	214.906	233.775
CNPY2	77.7592	107.207	75.5988	96.2284	63.3533	96.5502	222.938	359.832	206.027	215.509	126.253	197.19	161.399	137.755
CNPY3	422.718	286.198	306.487	134.526	232.496	216.54	347.081	247.04	261.077	300.489	240.118	222.966	196.839	202.849
CNPY4	1.04995	1.25363	4.20405	1.04995	1.12538	5.48458	48.8854	60.0328	76.1699	15.1014	3.85758	17.0683	37.4886	16.9067
CNR2	8.82513	2.51389	1.5195	7.20082	1.06508	3.69363	1.11472	25.2976	8.39409	17.4662	1.01312	0.976023	1.11472	0.907222
CNRIP1	4.56122	0.672032	1.29079	0.921818	1.25058	16.1706	15.7373	1.25058	8.35207	1.29079	0.672032	13.807	0.921818	24.6587
CNST	46.428	60.1681	40.552	51.3887	22.876	1.48459	5.54008	16.2922	82.0027	29.0234	38.8304	20.0722	21.5184	15.7722
CNTD1	1.48686	14.9939	10.8074	1.48686	0.480997	1.20853	61.1514	29.7407	9.17874	1.15699	1.20853	16.8761	1.48686	2.25815
CNTLN	47.0112	95.6898	71.6904	160.433	122.904	75.2869	122.878	114.834	67.8543	112.183	264.128	140.733	139.318	133.402
CNTNAP1	7.56002	13.1655	4.10573	1.40996	6.32089	5.07778	4.23439	5.71156	14.4246	4.10573	0.994841	15.9699	21.2545	3.58085
CNTNAP3	1.00535	0.652957	1.08286	1.00535	1.40678	0.652957	14.8228	8.52777	0.901667	1.93781	39.1801	7.37091	1.00535	1.40678
CNTNAP3B	0.793322	2.22837	1.18183	10.2493	1.18766	5.89341	10.4655	37.4373	3.72035	11.6321	1.38171	1.18183	0.793322	1.18766
CNTNAP3P2	0.771332	2.25078	1.1855	10.9618	1.20562	5.95267	10.7739	38.0035	3.75777	11.6682	1.39561	1.1855	0.771332	1.20562
CNTRL	195.48	150.484	218.54	290.001	331.423	223.868	311.214	221.833	278.282	270.894	711.477	405.08	378.066	487.917
CNTROB	105.682	96.5156	116.29	118.056	104.812	82.3701	56.3859	62.8475	94.2823	82.5216	34.3791	26.6825	36.6293	36.9556
COA1	13.611	39.1163	15.729	78.693	13.9557	7.78669	35.0685	53.6442	27.3866	16.272	61.027	97.2627	13.5527	33.4845
COA3	51.8259	80.6761	57.3475	14.3956	24.7928	35.0991	72.6314	81.0767	49.8536	24.8548	25.3367	108.047	66.0064	28.6416
COA4	57.6788	40.3814	55.4202	87.8504	25.6633	67.6968	73.1194	91.5528	86.7598	71.8116	13.5455	15.1052	8.67105	27.0556
COA5	33.9164	53.389	39.3558	9.00574	17.3227	20.9184	23.4399	19.1667	140.306	6.11329	2.3907	104.972	52.3232	27.2139
COA6	33.3559	44.0522	87.4497	48.1791	41.4598	73.5095	67.3372	59.0327	148.407	19.6138	17.5595	93.2571	77.9818	68.327
COA6-AS1	9.28274	17.1373	7.81437	8.43042	30.5165	30.2156	7.279	3.71335	8.85595	2.99413	0.986643	9.76189	7.9428	3.71335
COA7	27.5017	36.0456	26.8986	36.3957	16.2188	25.9992	35.1544	79.5573	32.8253	18.5515	8.12737	20.1614	7.10525	6.48572
COA8	58.939	61.6143	39.8297	32.9767	88.8476	38.0223	53.5526	30.8867	54.5199	27.1307	20.6303	50.6776	25.3157	18.2923
COASY	101.94	39.2881	55.5075	51.9661	63.098	103.119	49.4839	57.214	120.006	72.1825	38.2022	66.5395	70.8532	84.928
COBL	2.74972	0.666324	1.17037	2.74972	0.466341	0.666324	2.74972	13.5692	3.22044	43.9827	39.9822	1.17037	2.74972	7.0059
COG1	21.4444	1.22192	0.957551	0.722316	1.18323	1.22192	0.722316	41.6011	1.68734	37.6985	67.6801	4.65568	15.2398	1.18323
COG2	6.87693	8.49177	25.5422	5.77152	1.07644	2.5667	24.2663	65.2527	159.495	19.5734	2.5667	7.09065	9.26421	11.1179
COG3	7.8777	76.2242	18.2994	104.901	28.6579	34.6377	84.0106	71.8726	40.6706	37.3194	23.388	78.1664	36.1744	54.8443
COG4	8.93614	11.3371	5.63639	1.50499	33.624	5.64908	58.3935	51.5244	17.6934	57.2299	22.0059	11.7352	31.7531	1.73495
COG5	151.317	116.711	105.856	166.171	129.019	106.537	99.1111	81.8118	167.215	74.2442	38.4931	77.3253	32.1148	61.5501
COG6	38.7406	1.51784	17.1574	1.39811	3.31311	1.51784	22.7836	10.2642	35.6317	1.83679	21.0177	28.5779	1.39811	5.05862
COG7	58.0573	5.28705	19.5248	1.51589	9.22979	26.4119	24.5837	21.8663	17.6539	18.5737	42.6175	40.3711	48.5592	28.6587
COG8	1.15172	4.08404	0.885143	4.46392	1.78795	6.40067	70.6052	41.1857	11.3641	44.3517	19.4145	39.5934	15.8883	48.6848
COIL	118.963	56.8915	87.4467	41.4153	44.2724	74.588	89.7302	89.4934	67.5839	60.7523	51.5571	54.02	33.4455	44.4485
COL18A1	4.79193	15.6022	16.1125	12.5118	21.2809	2.35794	8.45452	1.0465	2.35794	1.2176	2.35794	1.2176	0.403519	0.863179
COL23A1	1.6442	8.26073	10.648	1.6442	0.66777	0.998745	77.8296	32.3836	23.4458	43.2463	26.1228	10.6414	24.0163	44.517
COL7A1	49.5667	61.202	161.743	35.2964	98.6326	36.5729	15.9003	1.64733	6.17192	1.61073	1.52814	1.61073	0.758894	1.64733
COL8A2	1.29149	11.2198	1.70066	1.29149	2.04901	3.42383	204.448	84.6391	21.974	73.0414	0.521733	1.70066	1.29149	0.872655
COLEC12	3.38207	2.22889	0.958118	0.488224	0.959121	8.12608	17.8065	55.8152	4.6168	33.4343	2.22889	3.72675	6.33897	1.80112
COLGALT1	588.965	242.045	371.328	45.5645	152.955	213.38	829.019	511.363	598.278	647.505	519.433	584.836	721.445	546.525
COLGALT2	16.1136	12.1262	6.41677	4.42873	24.4841	1.22175	0.856983	1.39035	1.22175	0.686948	28.196	22.7119	8.34513	1.39035
COMMD1	21.3853	35.4299	23.8967	13.478	45.853	52.2831	85.0022	57.71	51.4363	121.495	20.0582	20.667	78.0047	27.5042
COMMD10	1.1556	38.4291	102.779	79.1282	16.6826	2.47888	119.267	107.195	73.5482	198.633	62.767	1.45094	40.3234	14.8248
COMMD2	33.2421	15.8892	38.9608	11.4877	10.2429	40.2715	32.9666	52.8883	85.386	62.3349	38.793	51.9593	168.362	142.775
COMMD3	23.6379	88.3357	66.7281	18.8587	27.5905	24.3849	137.987	160.778	145.991	110.212	41.4948	76.0745	212.138	56.7419
COMMD3-BMI1	27.8091	25.9358	1.60712	20.1695	35.8138	16.4337	28.2675	22.1906	52.0964	76.2136	9.04593	71.888	12.6686	24.0602
[truncated: 9,856 more rows]
