# Supplementary material for: Unbiased assessment of 2-arachidonoylglycerol in cardiovascular inflammation
Source: Sci Rep. 2025 Nov 21;15:41469. doi: 10.1038/s41598-025-28969-5 (PMC12645022; doi:10.1038/s41598-025-28969-5)
Supplement: Supplementary file 4 — Supplementary Information 4. [file 41598_2025_28969_MOESM4_ESM.xlsx]

## Sheet: ST 3A DE genes Ctrl
Supplementary Table 3A - Differentially expressed genes
Additional information on Figure 1D
	Ctrl
Gene Symbol	4hrs	24hrs	FC	pVal (FDR cor)	Direction
HSPB1	8.42302	1058.19	125.631	0.031539	Ctrl_24hrs up vs Ctrl_4hrs
CPED1	1.10858	110.804	99.9507	3.81805e-05	Ctrl_24hrs up vs Ctrl_4hrs
SLAMF8	3.83726	333.409	86.8873	0.0372036	Ctrl_24hrs up vs Ctrl_4hrs
CISD1	1.39043	72.0604	51.8258	0.0254072	Ctrl_24hrs up vs Ctrl_4hrs
POLA1	0.908556	43.8487	48.2619	0.0476448	Ctrl_24hrs up vs Ctrl_4hrs
SNORD71	1.15021	50.569	43.965	0.0319638	Ctrl_24hrs up vs Ctrl_4hrs
APOC2	2.20312	91.5541	41.5565	0.0479487	Ctrl_24hrs up vs Ctrl_4hrs
VASH1-AS1	0.956557	38.4475	40.1937	0.0245213	Ctrl_24hrs up vs Ctrl_4hrs
SPINT1	0.987335	32.6175	33.0359	0.0489459	Ctrl_24hrs up vs Ctrl_4hrs
FNDC10	1.02947	29.0198	28.189	0.0154292	Ctrl_24hrs up vs Ctrl_4hrs
FDXR	0.950209	26.6617	28.0588	0.0213046	Ctrl_24hrs up vs Ctrl_4hrs
HFE	3.39974	82.4033	24.2381	0.0300979	Ctrl_24hrs up vs Ctrl_4hrs
RN7SK	171.629	4021.16	23.4294	0.0461926	Ctrl_24hrs up vs Ctrl_4hrs
COX10-AS1	1.0007	22.1665	22.151	0.0175023	Ctrl_24hrs up vs Ctrl_4hrs
STXBP4	1.1071	22.5923	20.4067	0.0477303	Ctrl_24hrs up vs Ctrl_4hrs
SLC7A8	3.09829	58.2924	18.8143	0.0313007	Ctrl_24hrs up vs Ctrl_4hrs
TRIT1	2.86541	52.3733	18.2778	0.0144673	Ctrl_24hrs up vs Ctrl_4hrs
RBP1	1.34621	23.7576	17.6478	0.00841146	Ctrl_24hrs up vs Ctrl_4hrs
GPR34	2.53205	44.5329	17.5877	0.0217357	Ctrl_24hrs up vs Ctrl_4hrs
GSN	57.5095	1010.93	17.5786	0.0175023	Ctrl_24hrs up vs Ctrl_4hrs
LINC01857	0.904686	15.233	16.8379	0.0200114	Ctrl_24hrs up vs Ctrl_4hrs
GPNMB	207.712	3346.97	16.1135	0.031539	Ctrl_24hrs up vs Ctrl_4hrs
PXMP2	0.945746	15.1974	16.0692	0.00841146	Ctrl_24hrs up vs Ctrl_4hrs
EEF2K	7.02713	109.043	15.5175	0.0479487	Ctrl_24hrs up vs Ctrl_4hrs
LIPA	106.744	1576.46	14.7687	0.0144673	Ctrl_24hrs up vs Ctrl_4hrs
FITM2	1.55464	22.7292	14.6203	0.0481009	Ctrl_24hrs up vs Ctrl_4hrs
LOC100289511	2.17555	31.617	14.5329	0.0200114	Ctrl_24hrs up vs Ctrl_4hrs
RNY5	92.8077	1309.5	14.1098	0.0200114	Ctrl_24hrs up vs Ctrl_4hrs
FGFBP2	1.01589	14.0417	13.8221	0.0416526	Ctrl_24hrs up vs Ctrl_4hrs
M1AP	1.01944	14.082	13.8135	0.00778198	Ctrl_24hrs up vs Ctrl_4hrs
PHLDA3	1.22742	16.7472	13.6442	0.00958631	Ctrl_24hrs up vs Ctrl_4hrs
ME1	12.1932	163.493	13.4085	0.0219932	Ctrl_24hrs up vs Ctrl_4hrs
PEMT	2.68449	33.8748	12.6187	0.0441738	Ctrl_24hrs up vs Ctrl_4hrs
ABHD10	4.91336	60.5611	12.3258	0.0324294	Ctrl_24hrs up vs Ctrl_4hrs
RNU1-1	40.4081	475.224	11.7606	0.0476448	Ctrl_24hrs up vs Ctrl_4hrs
RNU1-2	40.4081	475.224	11.7606	0.0476448	Ctrl_24hrs up vs Ctrl_4hrs
RNU1-3	40.4081	475.224	11.7606	0.0476448	Ctrl_24hrs up vs Ctrl_4hrs
RNU1-4	40.4081	475.224	11.7606	0.0476448	Ctrl_24hrs up vs Ctrl_4hrs
RNVU1-18	40.4081	475.224	11.7606	0.0476448	Ctrl_24hrs up vs Ctrl_4hrs
NME1	3.03093	34.2768	11.309	0.020135	Ctrl_24hrs up vs Ctrl_4hrs
NUDT16	15.5251	169.874	10.9418	0.0333695	Ctrl_24hrs up vs Ctrl_4hrs
FBXO4	4.68162	49.6092	10.5966	0.0316471	Ctrl_24hrs up vs Ctrl_4hrs
KLRG1	1.04118	10.867	10.4372	0.0130484	Ctrl_24hrs up vs Ctrl_4hrs
ATP13A1	8.66486	84.1881	9.71604	0.0190381	Ctrl_24hrs up vs Ctrl_4hrs
PDCD6-AHRR	5.72804	53.0187	9.25599	0.0217357	Ctrl_24hrs up vs Ctrl_4hrs
AHRR	44.1702	394.716	8.93624	0.0483052	Ctrl_24hrs up vs Ctrl_4hrs
CHEK2	2.8958	25.6194	8.84707	0.00535217	Ctrl_24hrs up vs Ctrl_4hrs
CBFA2T3	5.42401	46.3264	8.54098	0.0342533	Ctrl_24hrs up vs Ctrl_4hrs
FADS2	12.9087	108.947	8.43983	0.0388742	Ctrl_24hrs up vs Ctrl_4hrs
PRDX4	3.62254	29.9891	8.27846	0.039401	Ctrl_24hrs up vs Ctrl_4hrs
HERC2	20.9994	173.695	8.27141	0.0483052	Ctrl_24hrs up vs Ctrl_4hrs
MEGF8	3.22124	26.5449	8.24059	0.0405894	Ctrl_24hrs up vs Ctrl_4hrs
SLC48A1	5.44444	44.7072	8.21153	0.0397056	Ctrl_24hrs up vs Ctrl_4hrs
APOE	35.643	280.715	7.87574	0.0213046	Ctrl_24hrs up vs Ctrl_4hrs
TMEM109	63.7943	497.813	7.80341	0.031539	Ctrl_24hrs up vs Ctrl_4hrs
APOC1	52.1368	399.402	7.66065	0.0269406	Ctrl_24hrs up vs Ctrl_4hrs
GATB	2.64123	20.2179	7.65473	0.0300979	Ctrl_24hrs up vs Ctrl_4hrs
A2M	1.74437	13.3294	7.64138	0.0226512	Ctrl_24hrs up vs Ctrl_4hrs
ACE	2.57057	18.6183	7.24288	0.0319638	Ctrl_24hrs up vs Ctrl_4hrs
CMKLR1	54.1084	389.243	7.19376	0.0320418	Ctrl_24hrs up vs Ctrl_4hrs
EIF2B3	5.66601	40.0289	7.06474	0.0337242	Ctrl_24hrs up vs Ctrl_4hrs
PLD3	116.531	809.443	6.94617	0.00778198	Ctrl_24hrs up vs Ctrl_4hrs
CTSC	49.1285	338.464	6.88937	0.0394538	Ctrl_24hrs up vs Ctrl_4hrs
TUBA1B	489.711	3355.81	6.85263	0.0163814	Ctrl_24hrs up vs Ctrl_4hrs
DHRS4	22.8343	155.108	6.79274	0.0306165	Ctrl_24hrs up vs Ctrl_4hrs
MITF	61.1395	414.705	6.78293	0.0479487	Ctrl_24hrs up vs Ctrl_4hrs
FADS1	46.39	313.034	6.74787	0.00763427	Ctrl_24hrs up vs Ctrl_4hrs
IVD	6.94027	46.3433	6.67745	0.0200006	Ctrl_24hrs up vs Ctrl_4hrs
TPCN1	37.3024	237.498	6.36683	0.0269406	Ctrl_24hrs up vs Ctrl_4hrs
FAM136A	9.57383	60.4658	6.31574	0.0200114	Ctrl_24hrs up vs Ctrl_4hrs
MYCL	18.2626	114.125	6.24912	0.0319638	Ctrl_24hrs up vs Ctrl_4hrs
AHI1	14.6005	90.948	6.2291	0.0226512	Ctrl_24hrs up vs Ctrl_4hrs
NDUFB7	29.09	179.446	6.16863	0.031539	Ctrl_24hrs up vs Ctrl_4hrs
VAMP8	76.4066	467.919	6.12406	0.0163814	Ctrl_24hrs up vs Ctrl_4hrs
LINC01184	3.11829	18.686	5.99239	0.0200006	Ctrl_24hrs up vs Ctrl_4hrs
CCDC51	3.50043	20.9618	5.98834	0.0377117	Ctrl_24hrs up vs Ctrl_4hrs
LSMEM2	7.39017	44.0591	5.96185	0.0324294	Ctrl_24hrs up vs Ctrl_4hrs
FAM210B	29.1982	173.815	5.95292	0.0234687	Ctrl_24hrs up vs Ctrl_4hrs
BLVRB	96.3897	571.03	5.92418	0.00778198	Ctrl_24hrs up vs Ctrl_4hrs
IMP3	32.4747	188.057	5.79086	0.00841146	Ctrl_24hrs up vs Ctrl_4hrs
PHF7	4.89343	28.0963	5.74163	0.0481919	Ctrl_24hrs up vs Ctrl_4hrs
IGFLR1	46.7922	268.596	5.7402	0.0373004	Ctrl_24hrs up vs Ctrl_4hrs
LMAN1	25.5032	138.255	5.42108	0.0357555	Ctrl_24hrs up vs Ctrl_4hrs
TBC1D5	46.5689	249.915	5.36656	0.0144673	Ctrl_24hrs up vs Ctrl_4hrs
ABCC3	58.9876	315.214	5.34374	0.0307146	Ctrl_24hrs up vs Ctrl_4hrs
DYRK2	21.7241	114.932	5.29055	0.028226	Ctrl_24hrs up vs Ctrl_4hrs
FAM78A	56.1515	293.905	5.23415	0.0479487	Ctrl_24hrs up vs Ctrl_4hrs
RRM1	16.8261	88.0409	5.23239	0.0200114	Ctrl_24hrs up vs Ctrl_4hrs
CACYBP	56.1125	284.764	5.07487	0.00839316	Ctrl_24hrs up vs Ctrl_4hrs
CLN6	30.3066	145.253	4.79279	0.0144673	Ctrl_24hrs up vs Ctrl_4hrs
ALDH3A2	36.408	174.111	4.78223	0.0397272	Ctrl_24hrs up vs Ctrl_4hrs
BOP1	8.39638	40.0452	4.76934	0.0180177	Ctrl_24hrs up vs Ctrl_4hrs
CBX5	43.5998	206.422	4.73447	0.0182338	Ctrl_24hrs up vs Ctrl_4hrs
PARP1	30.8515	145.891	4.72882	0.0221298	Ctrl_24hrs up vs Ctrl_4hrs
MRPL19	14.0377	64.3209	4.58202	0.0453217	Ctrl_24hrs up vs Ctrl_4hrs
RBFA	9.61513	43.2777	4.501	0.0490554	Ctrl_24hrs up vs Ctrl_4hrs
MRM2	22.922	103.135	4.49939	0.0274325	Ctrl_24hrs up vs Ctrl_4hrs
HSD17B4	87.1179	391.731	4.49656	0.0104428	Ctrl_24hrs up vs Ctrl_4hrs
MCCC1	16.5341	73.8191	4.46467	0.0215532	Ctrl_24hrs up vs Ctrl_4hrs
POLR3K	16.9001	75.3134	4.45639	0.039401	Ctrl_24hrs up vs Ctrl_4hrs
PDCD11	28.193	123.965	4.397	0.00595063	Ctrl_24hrs up vs Ctrl_4hrs
PRKDC	62.9169	276.16	4.38929	0.0313007	Ctrl_24hrs up vs Ctrl_4hrs
PCBD1	35.6664	155.066	4.34768	0.0201989	Ctrl_24hrs up vs Ctrl_4hrs
MDH1	49.6693	215.253	4.33371	0.0244131	Ctrl_24hrs up vs Ctrl_4hrs
NUDCD3	39.5129	170.445	4.31367	0.0360248	Ctrl_24hrs up vs Ctrl_4hrs
MTRNR2L1	4006.73	17016.9	4.24708	0.0200114	Ctrl_24hrs up vs Ctrl_4hrs
BRIX1	24.8462	103.369	4.16034	0.0319638	Ctrl_24hrs up vs Ctrl_4hrs
ZBTB20	39.7257	161.683	4.06999	0.0449613	Ctrl_24hrs up vs Ctrl_4hrs
IKZF1	70.1406	283.257	4.03842	0.0333695	Ctrl_24hrs up vs Ctrl_4hrs
ATP5IF1	103.304	414.356	4.01103	0.0144673	Ctrl_24hrs up vs Ctrl_4hrs
PEPD	93.8403	374.177	3.98738	0.0254905	Ctrl_24hrs up vs Ctrl_4hrs
FAM20C	66.7239	266.004	3.98664	0.0256281	Ctrl_24hrs up vs Ctrl_4hrs
DNAJC10	46.0982	181.765	3.943	0.0116478	Ctrl_24hrs up vs Ctrl_4hrs
ADI1	101.73	397.473	3.90712	0.0400352	Ctrl_24hrs up vs Ctrl_4hrs
HSPE1	90.0958	347.848	3.86086	0.00841146	Ctrl_24hrs up vs Ctrl_4hrs
HCFC2	27.1586	104.755	3.85717	0.0345097	Ctrl_24hrs up vs Ctrl_4hrs
KIAA0930	410.132	1577.05	3.84523	0.0144673	Ctrl_24hrs up vs Ctrl_4hrs
ATP6AP2	366.027	1401.36	3.82857	0.00203242	Ctrl_24hrs up vs Ctrl_4hrs
SNORA109	288.843	1102.17	3.81582	0.0139407	Ctrl_24hrs up vs Ctrl_4hrs
BST2	123.755	471.217	3.80766	0.0190381	Ctrl_24hrs up vs Ctrl_4hrs
ST3GAL5	29.9731	113.131	3.77442	0.0400528	Ctrl_24hrs up vs Ctrl_4hrs
VPS45	20.686	77.9493	3.76821	0.0493355	Ctrl_24hrs up vs Ctrl_4hrs
GMPS	18.5638	68.8144	3.70691	0.0319638	Ctrl_24hrs up vs Ctrl_4hrs
ABHD2	230.46	849.121	3.68447	0.0497467	Ctrl_24hrs up vs Ctrl_4hrs
ANP32E	26.5045	96.9449	3.65767	0.0254905	Ctrl_24hrs up vs Ctrl_4hrs
COMT	225.26	814.798	3.61714	0.0483052	Ctrl_24hrs up vs Ctrl_4hrs
RSU1	68.3965	247.01	3.61144	0.031539	Ctrl_24hrs up vs Ctrl_4hrs
SNHG12	63.3011	227.995	3.60176	0.0319638	Ctrl_24hrs up vs Ctrl_4hrs
VSIR	77.1611	276.958	3.58934	0.0472001	Ctrl_24hrs up vs Ctrl_4hrs
TLR8	117.11	414.63	3.54053	0.0458712	Ctrl_24hrs up vs Ctrl_4hrs
AKAP11	69.6707	244.541	3.50996	0.0470243	Ctrl_24hrs up vs Ctrl_4hrs
RSRC1	165.278	567.174	3.43163	0.0200114	Ctrl_24hrs up vs Ctrl_4hrs
POLR3GL	27.8219	93.6793	3.36711	0.0200114	Ctrl_24hrs up vs Ctrl_4hrs
UEVLD	28.017	92.6142	3.30564	0.0435693	Ctrl_24hrs up vs Ctrl_4hrs
MRPL55	23.484	76.8325	3.27169	0.0374583	Ctrl_24hrs up vs Ctrl_4hrs
HTT	82.1202	265.988	3.239	0.0332526	Ctrl_24hrs up vs Ctrl_4hrs
FBXO9	48.3954	155.582	3.21482	0.039682	Ctrl_24hrs up vs Ctrl_4hrs
MTRNR2L10	446.59	1427.95	3.19745	0.0458712	Ctrl_24hrs up vs Ctrl_4hrs
TUBGCP3	40.1046	127.854	3.18802	0.0326904	Ctrl_24hrs up vs Ctrl_4hrs
LYZ	6160.06	19547.4	3.17325	0.0319638	Ctrl_24hrs up vs Ctrl_4hrs
BCL2L12	60.4164	191.58	3.17099	0.0380837	Ctrl_24hrs up vs Ctrl_4hrs
CDK4	34.3234	108.755	3.16854	0.0333695	Ctrl_24hrs up vs Ctrl_4hrs
AKR1A1	137.672	435.954	3.16661	0.0324294	Ctrl_24hrs up vs Ctrl_4hrs
SCP2	45.4999	143.82	3.16088	0.0441575	Ctrl_24hrs up vs Ctrl_4hrs
CYBB	2186.46	6872.49	3.14321	0.0311254	Ctrl_24hrs up vs Ctrl_4hrs
GLOD4	44.0034	138.2	3.14066	0.0479487	Ctrl_24hrs up vs Ctrl_4hrs
HSPA8	297.001	928.619	3.12665	0.0298101	Ctrl_24hrs up vs Ctrl_4hrs
NDUFB11	80.5489	250.01	3.10383	0.0253173	Ctrl_24hrs up vs Ctrl_4hrs
SAMHD1	376.075	1142.66	3.03839	0.0326857	Ctrl_24hrs up vs Ctrl_4hrs
VIPAS39	24.3811	73.4499	3.01258	0.0423222	Ctrl_24hrs up vs Ctrl_4hrs
ATP5MC1	86.6411	257.649	2.97375	0.0176134	Ctrl_24hrs up vs Ctrl_4hrs
TMEM14C	74.4792	216.344	2.90476	0.0392771	Ctrl_24hrs up vs Ctrl_4hrs
NUCKS1	409.54	1189.48	2.90443	0.0180177	Ctrl_24hrs up vs Ctrl_4hrs
TBL1XR1	108.039	313.59	2.90255	0.0476448	Ctrl_24hrs up vs Ctrl_4hrs
OIP5-AS1	235.893	684.254	2.9007	0.0339542	Ctrl_24hrs up vs Ctrl_4hrs
PIGY	17.1187	49.6472	2.90018	0.0342258	Ctrl_24hrs up vs Ctrl_4hrs
PYURF	17.1187	49.6472	2.90018	0.0342258	Ctrl_24hrs up vs Ctrl_4hrs
CNPY2	86.8549	251.076	2.89076	0.0490554	Ctrl_24hrs up vs Ctrl_4hrs
POLR2H	24.4172	70.4973	2.8872	0.0296351	Ctrl_24hrs up vs Ctrl_4hrs
SH3TC1	57.7919	166.548	2.88186	0.0393443	Ctrl_24hrs up vs Ctrl_4hrs
REXO2	19.7276	56.8366	2.88107	0.0307775	Ctrl_24hrs up vs Ctrl_4hrs
GOLIM4	91.3927	260.221	2.84728	0.0318878	Ctrl_24hrs up vs Ctrl_4hrs
NCF4	134.349	382.51	2.84713	0.0392771	Ctrl_24hrs up vs Ctrl_4hrs
LY96	96.6906	274.652	2.84052	0.0386858	Ctrl_24hrs up vs Ctrl_4hrs
BCAP31	373.415	1053.38	2.82095	0.0345097	Ctrl_24hrs up vs Ctrl_4hrs
GNS	374.711	1053.26	2.81086	0.0479487	Ctrl_24hrs up vs Ctrl_4hrs
LAMTOR2	100.797	281.513	2.79286	0.0201989	Ctrl_24hrs up vs Ctrl_4hrs
NDUFS3	71.8693	200.41	2.78853	0.0434907	Ctrl_24hrs up vs Ctrl_4hrs
CBX1	90.8667	253.034	2.78467	0.0385596	Ctrl_24hrs up vs Ctrl_4hrs
VKORC1	128.354	355.9	2.77279	0.0296351	Ctrl_24hrs up vs Ctrl_4hrs
PTGS1	110.249	304.731	2.76402	0.0437025	Ctrl_24hrs up vs Ctrl_4hrs
DCTD	39.0614	107.014	2.73964	0.0141446	Ctrl_24hrs up vs Ctrl_4hrs
CD81	707.423	1930.69	2.72919	0.0125954	Ctrl_24hrs up vs Ctrl_4hrs
NLN	100.642	274.628	2.72875	0.0333283	Ctrl_24hrs up vs Ctrl_4hrs
VAT1	381.774	1037.89	2.71861	0.0319638	Ctrl_24hrs up vs Ctrl_4hrs
TNFSF13B	81.6493	221.769	2.71612	0.0324294	Ctrl_24hrs up vs Ctrl_4hrs
KLHL8	59.4556	160.137	2.69339	0.0254905	Ctrl_24hrs up vs Ctrl_4hrs
SPOUT1	100.936	271.075	2.68563	0.0461926	Ctrl_24hrs up vs Ctrl_4hrs
PRKX	109.013	287.116	2.63378	0.0441575	Ctrl_24hrs up vs Ctrl_4hrs
DDX19A	68.4798	178.481	2.60634	0.0479487	Ctrl_24hrs up vs Ctrl_4hrs
INTS10	43.6744	113.369	2.59579	0.0171291	Ctrl_24hrs up vs Ctrl_4hrs
MRPL18	65.2354	166.75	2.55613	0.0471043	Ctrl_24hrs up vs Ctrl_4hrs
ECHDC1	73.1353	185.076	2.53059	0.0276557	Ctrl_24hrs up vs Ctrl_4hrs
INPP5D	129.529	323.674	2.49886	0.0497467	Ctrl_24hrs up vs Ctrl_4hrs
ERGIC2	51.5133	128.105	2.48683	0.037601	Ctrl_24hrs up vs Ctrl_4hrs
TOMM40	37.0638	91.9344	2.48044	0.0303036	Ctrl_24hrs up vs Ctrl_4hrs
SOD1	177.003	438.468	2.47718	0.0420563	Ctrl_24hrs up vs Ctrl_4hrs
NFATC3	90.8395	224.689	2.47347	0.0470243	Ctrl_24hrs up vs Ctrl_4hrs
NUDT5	43.1982	106.69	2.46977	0.0319638	Ctrl_24hrs up vs Ctrl_4hrs
VPS13A	28.7651	70.8765	2.46397	0.0291779	Ctrl_24hrs up vs Ctrl_4hrs
TMEM70	75.7232	185.659	2.45182	0.0200114	Ctrl_24hrs up vs Ctrl_4hrs
MRPS18C	106.289	259.724	2.44356	0.022355	Ctrl_24hrs up vs Ctrl_4hrs
CYP2S1	24.3868	59.24	2.42918	0.0333695	Ctrl_24hrs up vs Ctrl_4hrs
UNC93B1	304.015	732.735	2.41019	0.0319638	Ctrl_24hrs up vs Ctrl_4hrs
TADA3	97.0935	230.113	2.37001	0.0479487	Ctrl_24hrs up vs Ctrl_4hrs
PGP	112.48	266.511	2.36941	0.00841146	Ctrl_24hrs up vs Ctrl_4hrs
MFSD1	224.927	532.624	2.36799	0.0200114	Ctrl_24hrs up vs Ctrl_4hrs
TBXAS1	240.803	568.962	2.36277	0.0202166	Ctrl_24hrs up vs Ctrl_4hrs
NADK	196.804	462.346	2.34927	0.0217357	Ctrl_24hrs up vs Ctrl_4hrs
VDAC3	127.164	295.902	2.32694	0.0130484	Ctrl_24hrs up vs Ctrl_4hrs
SPG21	251.578	582.749	2.31638	0.0221298	Ctrl_24hrs up vs Ctrl_4hrs
EMC2	107.108	244.361	2.28144	0.0141446	Ctrl_24hrs up vs Ctrl_4hrs
MRPL43	66.075	150.507	2.27782	0.0385377	Ctrl_24hrs up vs Ctrl_4hrs
UQCRQ	275.718	625.602	2.26899	0.00778198	Ctrl_24hrs up vs Ctrl_4hrs
SSR1	233.572	525.008	2.24773	0.0483052	Ctrl_24hrs up vs Ctrl_4hrs
RNPEP	243.638	545.893	2.24059	0.0289584	Ctrl_24hrs up vs Ctrl_4hrs
PDIA6	234.1	521.223	2.2265	0.031539	Ctrl_24hrs up vs Ctrl_4hrs
MRPL33	210.57	461.711	2.19268	0.0154292	Ctrl_24hrs up vs Ctrl_4hrs
COX7B	220.331	482.326	2.18909	0.0180177	Ctrl_24hrs up vs Ctrl_4hrs
SAMD1	109.012	238.323	2.18621	0.0482417	Ctrl_24hrs up vs Ctrl_4hrs
CALM1	585.738	1278.25	2.18229	0.031539	Ctrl_24hrs up vs Ctrl_4hrs
POLD2	18.223	39.6861	2.1778	0.0400528	Ctrl_24hrs up vs Ctrl_4hrs
TPI1	254.983	554.524	2.17475	0.0318878	Ctrl_24hrs up vs Ctrl_4hrs
IDH2	272.796	591.101	2.16682	0.0497297	Ctrl_24hrs up vs Ctrl_4hrs
TXNDC17	188.562	405.557	2.1508	0.031539	Ctrl_24hrs up vs Ctrl_4hrs
TENT5A	208.122	446.5	2.14538	0.0486709	Ctrl_24hrs up vs Ctrl_4hrs
TMEM230	123.218	263.594	2.13924	0.0217357	Ctrl_24hrs up vs Ctrl_4hrs
NPC2	1698.15	3622.66	2.1333	0.0437025	Ctrl_24hrs up vs Ctrl_4hrs
LSM7	137.533	292.124	2.12403	0.0307146	Ctrl_24hrs up vs Ctrl_4hrs
VMA21	119.324	252.921	2.11962	0.0313007	Ctrl_24hrs up vs Ctrl_4hrs
PLCB2	195.586	414.178	2.11763	0.0479487	Ctrl_24hrs up vs Ctrl_4hrs
PLCG2	178.823	377.746	2.11241	0.0144673	Ctrl_24hrs up vs Ctrl_4hrs
ITGB2	3745.73	7862.31	2.099	0.0373004	Ctrl_24hrs up vs Ctrl_4hrs
NDUFA3	200.469	418.734	2.08878	0.0399578	Ctrl_24hrs up vs Ctrl_4hrs
SLIRP	178.189	369.367	2.0729	0.0324294	Ctrl_24hrs up vs Ctrl_4hrs
CALR	1490.57	3081	2.067	0.0302921	Ctrl_24hrs up vs Ctrl_4hrs
CALM2	1579.03	3179.85	2.0138	0.0374583	Ctrl_24hrs up vs Ctrl_4hrs
UQCR11	399.685	803.787	2.01105	0.00885395	Ctrl_24hrs up vs Ctrl_4hrs
NDUFC2	167.587	335.168	1.99996	0.0441645	Ctrl_24hrs up vs Ctrl_4hrs
NDUFB8	118.132	235.85	1.99649	0.0377117	Ctrl_24hrs up vs Ctrl_4hrs
AP2S1	277.899	549.63	1.97781	0.0367166	Ctrl_24hrs up vs Ctrl_4hrs
APMAP	357.042	696.345	1.95032	0.0492806	Ctrl_24hrs up vs Ctrl_4hrs
CNOT7	134.976	262.072	1.94162	0.018276	Ctrl_24hrs up vs Ctrl_4hrs
SARAF	369.446	702.851	1.90245	0.0436974	Ctrl_24hrs up vs Ctrl_4hrs
DDB1	178.386	332.499	1.86393	0.022355	Ctrl_24hrs up vs Ctrl_4hrs
SLC35F6	183.082	341.141	1.86333	0.031539	Ctrl_24hrs up vs Ctrl_4hrs
BSG	112.769	209.857	1.86094	0.0479487	Ctrl_24hrs up vs Ctrl_4hrs
SERF2	2905.47	5237.25	1.80254	0.0400528	Ctrl_24hrs up vs Ctrl_4hrs
NDUFA11	205.509	367.753	1.78947	0.0201989	Ctrl_24hrs up vs Ctrl_4hrs
NAGK	491.022	866.187	1.76405	0.0470243	Ctrl_24hrs up vs Ctrl_4hrs
DBI	712.12	1219.01	1.71181	0.0319638	Ctrl_24hrs up vs Ctrl_4hrs
SCARB2	257.073	438.444	1.70553	0.0476448	Ctrl_24hrs up vs Ctrl_4hrs
NDUFA2	405.612	691.777	1.70551	0.0200006	Ctrl_24hrs up vs Ctrl_4hrs
C14orf119	119.797	203.265	1.69675	0.0465305	Ctrl_24hrs up vs Ctrl_4hrs
ITM2B	969.009	1618.16	1.66992	0.0302921	Ctrl_24hrs up vs Ctrl_4hrs
PRPF19	127.355	208.888	1.64021	0.0461779	Ctrl_24hrs up vs Ctrl_4hrs
ATL3	102.846	165.361	1.60785	0.048874	Ctrl_24hrs up vs Ctrl_4hrs
CLPTM1L	160.607	257.787	1.60508	0.0311254	Ctrl_24hrs up vs Ctrl_4hrs
COX8A	907.095	1377.89	1.51901	0.0400528	Ctrl_24hrs up vs Ctrl_4hrs
MAN2B1	405.433	608.981	1.50205	0.031539	Ctrl_24hrs up vs Ctrl_4hrs
PCBP2	1235.82	815.379	-1.51563	0.0373004	Ctrl_24hrs down vs Ctrl_4hrs
S100A11	5954.38	3858.24	-1.54329	0.031539	Ctrl_24hrs down vs Ctrl_4hrs
WAC	1433.15	926.864	-1.54624	0.0319638	Ctrl_24hrs down vs Ctrl_4hrs
SP100	850.279	546.424	-1.55608	0.0316471	Ctrl_24hrs down vs Ctrl_4hrs
APLP2	3469.08	2143.36	-1.61853	0.0315435	Ctrl_24hrs down vs Ctrl_4hrs
RANBP2	462.382	285.019	-1.62228	0.0471043	Ctrl_24hrs down vs Ctrl_4hrs
DEDD2	191.12	117.261	-1.62986	0.0398559	Ctrl_24hrs down vs Ctrl_4hrs
APH1A	1630.2	997.535	-1.63423	0.0453217	Ctrl_24hrs down vs Ctrl_4hrs
RPL6	4064.21	2481.9	-1.63754	0.031778	Ctrl_24hrs down vs Ctrl_4hrs
DHX38	400.145	242.611	-1.64933	0.0416526	Ctrl_24hrs down vs Ctrl_4hrs
RPL8	2394.87	1436.85	-1.66675	0.0210878	Ctrl_24hrs down vs Ctrl_4hrs
CHMP1A	134.623	80.6968	-1.66826	0.0483052	Ctrl_24hrs down vs Ctrl_4hrs
CDV3	942.36	556.864	-1.69226	0.0377117	Ctrl_24hrs down vs Ctrl_4hrs
MGAT4B	721.756	425.222	-1.69736	0.0202237	Ctrl_24hrs down vs Ctrl_4hrs
LUZP6	568.096	334.559	-1.69805	0.0333283	Ctrl_24hrs down vs Ctrl_4hrs
MTPN	568.096	334.559	-1.69805	0.0333283	Ctrl_24hrs down vs Ctrl_4hrs
FNIP1	316.86	186.557	-1.69846	0.0479487	Ctrl_24hrs down vs Ctrl_4hrs
ABHD16A	467.035	274.943	-1.69866	0.0154292	Ctrl_24hrs down vs Ctrl_4hrs
RSF1	356.688	209.683	-1.70108	0.0254905	Ctrl_24hrs down vs Ctrl_4hrs
RPS2	4789.93	2792.27	-1.71542	0.0264412	Ctrl_24hrs down vs Ctrl_4hrs
NACA	1486.78	866.465	-1.71592	0.0254905	Ctrl_24hrs down vs Ctrl_4hrs
TM9SF3	857.836	497.092	-1.72571	0.0479487	Ctrl_24hrs down vs Ctrl_4hrs
RPS27A	6749.38	3845.45	-1.75516	0.0200114	Ctrl_24hrs down vs Ctrl_4hrs
RPL9	1766.59	1002.03	-1.763	0.0490554	Ctrl_24hrs down vs Ctrl_4hrs
N4BP2L2	389.924	220.365	-1.76945	0.0302164	Ctrl_24hrs down vs Ctrl_4hrs
NORAD	850.028	476.24	-1.78487	0.0455472	Ctrl_24hrs down vs Ctrl_4hrs
CTBP2	725.009	404.165	-1.79384	0.00841146	Ctrl_24hrs down vs Ctrl_4hrs
UBXN1	761.189	421.451	-1.80612	0.0313007	Ctrl_24hrs down vs Ctrl_4hrs
EP300	756.969	416.411	-1.81784	0.00841146	Ctrl_24hrs down vs Ctrl_4hrs
USP15	688.058	376.698	-1.82655	0.00916579	Ctrl_24hrs down vs Ctrl_4hrs
PSMC6	201.742	110.31	-1.82887	0.0224315	Ctrl_24hrs down vs Ctrl_4hrs
RBM5	525.259	286.727	-1.83192	0.0221298	Ctrl_24hrs down vs Ctrl_4hrs
RPL11	2468.48	1326.38	-1.86107	0.0490554	Ctrl_24hrs down vs Ctrl_4hrs
SWAP70	582.397	312.856	-1.86155	0.031539	Ctrl_24hrs down vs Ctrl_4hrs
TLE4	1549.13	830.253	-1.86585	0.00778198	Ctrl_24hrs down vs Ctrl_4hrs
WAPL	508.112	270.628	-1.87753	0.037418	Ctrl_24hrs down vs Ctrl_4hrs
EEF1G	1333.46	708.491	-1.88211	0.0213046	Ctrl_24hrs down vs Ctrl_4hrs
RPS10	2605.06	1380.75	-1.8867	0.0200006	Ctrl_24hrs down vs Ctrl_4hrs
ASH1L	1036.71	549.038	-1.88823	0.0200114	Ctrl_24hrs down vs Ctrl_4hrs
RPL28	1687.48	892.054	-1.89168	0.0344422	Ctrl_24hrs down vs Ctrl_4hrs
KHNYN	393.114	206.976	-1.89933	0.0434907	Ctrl_24hrs down vs Ctrl_4hrs
YWHAG	838.091	440.599	-1.90216	0.0319638	Ctrl_24hrs down vs Ctrl_4hrs
WHAMMP1	224.428	117.046	-1.91743	0.031539	Ctrl_24hrs down vs Ctrl_4hrs
UBA52	2477.93	1279.3	-1.93694	0.0141446	Ctrl_24hrs down vs Ctrl_4hrs
STAU1	502.566	257.969	-1.94817	0.00778198	Ctrl_24hrs down vs Ctrl_4hrs
RPL22	2582.1	1325.17	-1.9485	0.0324294	Ctrl_24hrs down vs Ctrl_4hrs
FBRSL1	241.115	123.416	-1.95368	0.0477997	Ctrl_24hrs down vs Ctrl_4hrs
RPS12	4412.38	2255.85	-1.95597	0.0491012	Ctrl_24hrs down vs Ctrl_4hrs
RNF10	395.87	202.217	-1.95765	0.0319638	Ctrl_24hrs down vs Ctrl_4hrs
RPL18	2909.14	1480.74	-1.96466	0.0136042	Ctrl_24hrs down vs Ctrl_4hrs
TOMM7	1238.9	629.684	-1.96749	0.0269406	Ctrl_24hrs down vs Ctrl_4hrs
LUZP1	140.207	71.1542	-1.97047	0.0319638	Ctrl_24hrs down vs Ctrl_4hrs
RPLP1	11407.6	5750.85	-1.98364	0.00778198	Ctrl_24hrs down vs Ctrl_4hrs
FUS	2229.33	1118.9	-1.99243	0.0453217	Ctrl_24hrs down vs Ctrl_4hrs
SLU7	388.542	194.773	-1.99485	0.0418113	Ctrl_24hrs down vs Ctrl_4hrs
RBM8A	990.295	494.802	-2.00139	0.031539	Ctrl_24hrs down vs Ctrl_4hrs
LAPTM5	6633.3	3313.64	-2.00181	0.0254905	Ctrl_24hrs down vs Ctrl_4hrs
RPL13AP5	4388.65	2192.29	-2.00186	0.0122245	Ctrl_24hrs down vs Ctrl_4hrs
RPL27A	6242.12	3103.37	-2.0114	0.00535217	Ctrl_24hrs down vs Ctrl_4hrs
GAPT	1469.6	730.39	-2.01207	0.0436974	Ctrl_24hrs down vs Ctrl_4hrs
MED13L	501.772	247.762	-2.02522	0.0144673	Ctrl_24hrs down vs Ctrl_4hrs
RPL13A	1454.88	716.988	-2.02916	0.0298101	Ctrl_24hrs down vs Ctrl_4hrs
RPS3A	2142.37	1054.95	-2.03077	0.0479487	Ctrl_24hrs down vs Ctrl_4hrs
FMNL1	955.437	468.166	-2.04081	0.0357789	Ctrl_24hrs down vs Ctrl_4hrs
STAT6	883.941	432.775	-2.04249	0.0319638	Ctrl_24hrs down vs Ctrl_4hrs
RPS24	6273.72	3069.73	-2.04373	0.00535217	Ctrl_24hrs down vs Ctrl_4hrs
YAF2	138.762	67.4352	-2.05771	0.0489459	Ctrl_24hrs down vs Ctrl_4hrs
VPS4B	396.936	191.896	-2.0685	0.0264412	Ctrl_24hrs down vs Ctrl_4hrs
RPL24	2079.43	1002.1	-2.07508	0.0171511	Ctrl_24hrs down vs Ctrl_4hrs
CSNK1D	955.986	460.283	-2.07695	0.0130484	Ctrl_24hrs down vs Ctrl_4hrs
TRIP12	863.368	414.985	-2.08048	0.0200114	Ctrl_24hrs down vs Ctrl_4hrs
RPL12	1167.23	558.667	-2.08932	0.0251173	Ctrl_24hrs down vs Ctrl_4hrs
RPL3	1577.85	754.198	-2.0921	0.018276	Ctrl_24hrs down vs Ctrl_4hrs
JUND	2305.49	1101.11	-2.09379	0.0342533	Ctrl_24hrs down vs Ctrl_4hrs
SIRT1	196.024	93.5015	-2.09648	0.0336573	Ctrl_24hrs down vs Ctrl_4hrs
LOC728392	200.392	95.5169	-2.09798	0.0200114	Ctrl_24hrs down vs Ctrl_4hrs
FAM120AOS	418.576	199.146	-2.10185	0.0104428	Ctrl_24hrs down vs Ctrl_4hrs
RPL37A	10443.1	4963.5	-2.10399	0.0200114	Ctrl_24hrs down vs Ctrl_4hrs
BTF3	949.039	447.781	-2.11942	0.0269406	Ctrl_24hrs down vs Ctrl_4hrs
FAU	6289.03	2966.77	-2.11982	0.0276557	Ctrl_24hrs down vs Ctrl_4hrs
RPS8	6753.92	3167.05	-2.13256	0.0460256	Ctrl_24hrs down vs Ctrl_4hrs
CLIC1	3534.06	1656.19	-2.13385	0.00958631	Ctrl_24hrs down vs Ctrl_4hrs
RPS14	4797.99	2247.99	-2.13434	0.0144673	Ctrl_24hrs down vs Ctrl_4hrs
USP3	678.747	316.5	-2.14454	0.0302921	Ctrl_24hrs down vs Ctrl_4hrs
FRMD8	444.279	206.935	-2.14695	0.0497297	Ctrl_24hrs down vs Ctrl_4hrs
RPL39	5481.85	2552.88	-2.14732	0.0319638	Ctrl_24hrs down vs Ctrl_4hrs
RPS6	2729.59	1269.38	-2.15033	0.0386858	Ctrl_24hrs down vs Ctrl_4hrs
DGKD	335.466	155.498	-2.15736	0.0245213	Ctrl_24hrs down vs Ctrl_4hrs
EIF4A1	2672.21	1233.87	-2.16571	0.0148539	Ctrl_24hrs down vs Ctrl_4hrs
CHD4	1101.13	507.161	-2.17116	0.0254905	Ctrl_24hrs down vs Ctrl_4hrs
PABPC1	30761.8	14014.3	-2.19502	0.0144673	Ctrl_24hrs down vs Ctrl_4hrs
CD37	1850.99	842.559	-2.19687	0.0470243	Ctrl_24hrs down vs Ctrl_4hrs
SNHG29	322.082	146.305	-2.20144	0.0221298	Ctrl_24hrs down vs Ctrl_4hrs
NOP53	611.46	277.51	-2.20338	0.0214362	Ctrl_24hrs down vs Ctrl_4hrs
NFYC	359.007	162.242	-2.21279	0.031539	Ctrl_24hrs down vs Ctrl_4hrs
RPL13	3086.6	1394.6	-2.21325	0.0228064	Ctrl_24hrs down vs Ctrl_4hrs
RPL37	4636.94	2089.93	-2.2187	0.037628	Ctrl_24hrs down vs Ctrl_4hrs
SETD2	625.612	281.224	-2.2246	0.0310104	Ctrl_24hrs down vs Ctrl_4hrs
CD2BP2	361.12	162.244	-2.22579	0.00535217	Ctrl_24hrs down vs Ctrl_4hrs
RPS9	4289.86	1924.22	-2.2294	0.00558762	Ctrl_24hrs down vs Ctrl_4hrs
RASSF2	899.224	403.077	-2.2309	0.0476448	Ctrl_24hrs down vs Ctrl_4hrs
ERCC6	215.609	96.4784	-2.2348	0.0114911	Ctrl_24hrs down vs Ctrl_4hrs
MAFK	452.84	201.355	-2.24896	0.0385927	Ctrl_24hrs down vs Ctrl_4hrs
VASP	1186.87	526.843	-2.25279	0.0433133	Ctrl_24hrs down vs Ctrl_4hrs
RPS13	4067.07	1778.04	-2.28739	0.0254905	Ctrl_24hrs down vs Ctrl_4hrs
SLC12A6	310.501	135.69	-2.28831	0.0367166	Ctrl_24hrs down vs Ctrl_4hrs
CRK	198.338	86.6198	-2.28976	0.0479487	Ctrl_24hrs down vs Ctrl_4hrs
ZEB2	2714.77	1181.12	-2.29847	0.0310104	Ctrl_24hrs down vs Ctrl_4hrs
RPSA	958.49	414.805	-2.3107	0.0200114	Ctrl_24hrs down vs Ctrl_4hrs
SYF2	765.623	330.78	-2.3146	0.038109	Ctrl_24hrs down vs Ctrl_4hrs
RPS4X	3155.81	1358.28	-2.32339	0.0104428	Ctrl_24hrs down vs Ctrl_4hrs
RPS3	7763.14	3340.73	-2.32378	0.00535217	Ctrl_24hrs down vs Ctrl_4hrs
YWHAZ	1588.99	682.222	-2.32914	0.0398559	Ctrl_24hrs down vs Ctrl_4hrs
AEBP2	98.819	42.3681	-2.33239	0.0363016	Ctrl_24hrs down vs Ctrl_4hrs
RPL26	5036.36	2158.81	-2.33294	0.00778198	Ctrl_24hrs down vs Ctrl_4hrs
NCBP3	419.784	178.93	-2.34608	0.0461926	Ctrl_24hrs down vs Ctrl_4hrs
TRA2A	607.001	258.404	-2.34904	0.0400528	Ctrl_24hrs down vs Ctrl_4hrs
RPS11	5288.7	2246.49	-2.35421	0.0154292	Ctrl_24hrs down vs Ctrl_4hrs
PIK3R5	2390.7	1013.16	-2.35965	0.00535217	Ctrl_24hrs down vs Ctrl_4hrs
SPAG9	874.483	369.376	-2.36746	0.0476448	Ctrl_24hrs down vs Ctrl_4hrs
ASXL1	154.258	64.9634	-2.37454	0.042096	Ctrl_24hrs down vs Ctrl_4hrs
FXYD6	197.893	83.2329	-2.37759	0.016402	Ctrl_24hrs down vs Ctrl_4hrs
CSNK1A1	811.068	338.717	-2.39453	0.0474664	Ctrl_24hrs down vs Ctrl_4hrs
GDI1	320.088	133.456	-2.39845	0.0324294	Ctrl_24hrs down vs Ctrl_4hrs
DDX3X	1093.87	454.35	-2.40755	0.0280492	Ctrl_24hrs down vs Ctrl_4hrs
EMP3	1846.74	760.613	-2.42796	0.0319638	Ctrl_24hrs down vs Ctrl_4hrs
DBNL	755.418	310.895	-2.42982	0.00778198	Ctrl_24hrs down vs Ctrl_4hrs
CUX1	973.628	400.027	-2.4339	0.00681705	Ctrl_24hrs down vs Ctrl_4hrs
P2RX7	389.071	157.53	-2.46982	0.0479487	Ctrl_24hrs down vs Ctrl_4hrs
HNRNPH1	1198.48	484.063	-2.47587	0.020253	Ctrl_24hrs down vs Ctrl_4hrs
ITGB1	1868.54	750.172	-2.49081	0.0339542	Ctrl_24hrs down vs Ctrl_4hrs
MAP3K11	320.859	127.78	-2.51103	0.0144673	Ctrl_24hrs down vs Ctrl_4hrs
SNX13	238.804	94.7136	-2.52133	0.0433133	Ctrl_24hrs down vs Ctrl_4hrs
KANSL3	257.202	101.959	-2.52259	0.0460256	Ctrl_24hrs down vs Ctrl_4hrs
HTATSF1P2	1215.06	475.229	-2.55679	0.0479487	Ctrl_24hrs down vs Ctrl_4hrs
ZNF655	485.816	189.972	-2.55731	0.0398559	Ctrl_24hrs down vs Ctrl_4hrs
CDC42SE1	923.916	361.236	-2.55765	0.0144673	Ctrl_24hrs down vs Ctrl_4hrs
GNA12	875.551	342.108	-2.55928	0.00778198	Ctrl_24hrs down vs Ctrl_4hrs
LIMS1	1791.61	697.397	-2.56899	0.00841146	Ctrl_24hrs down vs Ctrl_4hrs
PANK3	372.132	144.631	-2.57298	0.0245213	Ctrl_24hrs down vs Ctrl_4hrs
HLA-E	3573.77	1385.44	-2.57951	0.00535217	Ctrl_24hrs down vs Ctrl_4hrs
PLEC	1750.31	670.848	-2.6091	0.0300979	Ctrl_24hrs down vs Ctrl_4hrs
DSE	1199.57	457.453	-2.62229	0.031539	Ctrl_24hrs down vs Ctrl_4hrs
DLEU2L	102.77	39.1753	-2.62333	0.0479487	Ctrl_24hrs down vs Ctrl_4hrs
PITPNA	801.111	304.093	-2.63443	0.0319638	Ctrl_24hrs down vs Ctrl_4hrs
MAPKAPK2	1096.26	415.899	-2.63588	0.0319638	Ctrl_24hrs down vs Ctrl_4hrs
LMNA	3657.53	1377.7	-2.6548	0.0476448	Ctrl_24hrs down vs Ctrl_4hrs
EZR	486.451	182.798	-2.66114	0.0160128	Ctrl_24hrs down vs Ctrl_4hrs
CEBPD	1642.23	616.829	-2.66238	0.0433531	Ctrl_24hrs down vs Ctrl_4hrs
DCP2	423.252	156.757	-2.70005	0.0144673	Ctrl_24hrs down vs Ctrl_4hrs
IRAK1	770.747	284.549	-2.70866	0.0141446	Ctrl_24hrs down vs Ctrl_4hrs
PRDM1	481.451	176.668	-2.72517	0.0323767	Ctrl_24hrs down vs Ctrl_4hrs
NEAT1	6569.55	2408.98	-2.72711	0.0104428	Ctrl_24hrs down vs Ctrl_4hrs
EEF2	2677.92	978.909	-2.73562	0.00203242	Ctrl_24hrs down vs Ctrl_4hrs
EIF3G	315.297	114.798	-2.74655	0.0183406	Ctrl_24hrs down vs Ctrl_4hrs
RELT	528.271	189.245	-2.79147	0.0319638	Ctrl_24hrs down vs Ctrl_4hrs
CFD	644.844	227.185	-2.83841	0.038109	Ctrl_24hrs down vs Ctrl_4hrs
DIAPH1	1525.76	534.818	-2.85285	0.0360397	Ctrl_24hrs down vs Ctrl_4hrs
FBXW7	541.343	189.068	-2.86321	0.0282473	Ctrl_24hrs down vs Ctrl_4hrs
CAPN15	275.142	95.5462	-2.87967	0.0154292	Ctrl_24hrs down vs Ctrl_4hrs
EMD	683.589	236.298	-2.89291	0.0129065	Ctrl_24hrs down vs Ctrl_4hrs
ZNF326	279.024	91.9185	-3.03555	0.0200114	Ctrl_24hrs down vs Ctrl_4hrs
LFNG	835.477	272.441	-3.06663	0.0478557	Ctrl_24hrs down vs Ctrl_4hrs
NCOR2	1073.68	346.216	-3.10119	0.0319638	Ctrl_24hrs down vs Ctrl_4hrs
DENND11	386.485	120.247	-3.21409	0.039401	Ctrl_24hrs down vs Ctrl_4hrs
MAPK13	137.254	42.2867	-3.2458	0.0296351	Ctrl_24hrs down vs Ctrl_4hrs
ATF5	971.722	297.59	-3.26531	0.044673	Ctrl_24hrs down vs Ctrl_4hrs
ZSWIM6	483.215	147.398	-3.2783	0.0405894	Ctrl_24hrs down vs Ctrl_4hrs
GAB2	270.931	82.6118	-3.27957	0.0269406	Ctrl_24hrs down vs Ctrl_4hrs
SLC39A13	395.547	118.145	-3.34798	0.0403325	Ctrl_24hrs down vs Ctrl_4hrs
HIPK2	1929.32	573.061	-3.36669	0.0311254	Ctrl_24hrs down vs Ctrl_4hrs
SUSD1	160.087	47.2235	-3.38999	0.031539	Ctrl_24hrs down vs Ctrl_4hrs
GPCPD1	1224.01	359.443	-3.40531	0.022355	Ctrl_24hrs down vs Ctrl_4hrs
FGR	2989.53	877.067	-3.40856	0.0180177	Ctrl_24hrs down vs Ctrl_4hrs
ORAI2	931.279	272.354	-3.41936	0.0460256	Ctrl_24hrs down vs Ctrl_4hrs
RNF103	100.728	28.9666	-3.47738	0.0485492	Ctrl_24hrs down vs Ctrl_4hrs
CD300C	360.584	101.456	-3.55409	0.0245213	Ctrl_24hrs down vs Ctrl_4hrs
TIPARP	828.95	232.513	-3.56518	0.00535217	Ctrl_24hrs down vs Ctrl_4hrs
MIDN	2012.79	557.992	-3.6072	0.0200114	Ctrl_24hrs down vs Ctrl_4hrs
LOC100421372	89.8244	23.8635	-3.76409	0.0400352	Ctrl_24hrs down vs Ctrl_4hrs
STK24	1310.22	344.278	-3.80571	0.0200114	Ctrl_24hrs down vs Ctrl_4hrs
JARID2	1926.97	506.007	-3.80819	0.0235604	Ctrl_24hrs down vs Ctrl_4hrs
FAM53C	262.947	68.5935	-3.83341	0.0241339	Ctrl_24hrs down vs Ctrl_4hrs
R3HDM4	349.781	90.175	-3.87892	0.0122135	Ctrl_24hrs down vs Ctrl_4hrs
SKIL	1522.23	388.983	-3.91336	0.00778198	Ctrl_24hrs down vs Ctrl_4hrs
GAPDH	13065.8	3229.13	-4.04624	0.00885395	Ctrl_24hrs down vs Ctrl_4hrs
S100A10	5651.44	1393.69	-4.05503	0.0152881	Ctrl_24hrs down vs Ctrl_4hrs
MED26	81.9173	19.6938	-4.15955	0.00595063	Ctrl_24hrs down vs Ctrl_4hrs
MICALL1	109.666	24.8388	-4.41511	0.0483052	Ctrl_24hrs down vs Ctrl_4hrs
TAGLN2	5104.02	1125.08	-4.53659	0.00535217	Ctrl_24hrs down vs Ctrl_4hrs
TSPOAP1-AS1	22.0878	4.64014	-4.76016	0.0200114	Ctrl_24hrs down vs Ctrl_4hrs
ELF4	581.669	121.688	-4.78	0.00763427	Ctrl_24hrs down vs Ctrl_4hrs
JMY	85.0224	17.7493	-4.79019	0.0483634	Ctrl_24hrs down vs Ctrl_4hrs
ULK1	626.143	130.58	-4.79509	0.0219094	Ctrl_24hrs down vs Ctrl_4hrs
AHR	772.418	157.376	-4.90811	0.0298101	Ctrl_24hrs down vs Ctrl_4hrs
RARA	506.143	103.009	-4.91355	0.0441645	Ctrl_24hrs down vs Ctrl_4hrs
SLC43A2	5060.32	1014.4	-4.98848	0.022355	Ctrl_24hrs down vs Ctrl_4hrs
CAPN2	807.741	158.839	-5.08529	0.0476448	Ctrl_24hrs down vs Ctrl_4hrs
TGFB1	731.588	141.462	-5.17163	0.00778198	Ctrl_24hrs down vs Ctrl_4hrs
STK38L	683.373	130.766	-5.22592	0.0217357	Ctrl_24hrs down vs Ctrl_4hrs
CFP	780.062	148.441	-5.25504	0.031539	Ctrl_24hrs down vs Ctrl_4hrs
IRGQ	125.107	23.2027	-5.39194	0.0319638	Ctrl_24hrs down vs Ctrl_4hrs
ANXA1	1147.19	202.981	-5.6517	0.0479487	Ctrl_24hrs down vs Ctrl_4hrs
PRNP	452.209	77.4975	-5.83514	0.0420563	Ctrl_24hrs down vs Ctrl_4hrs
LOC100129484	15.5273	2.61542	-5.93682	0.0244131	Ctrl_24hrs down vs Ctrl_4hrs
TMEM52B	713.262	120.105	-5.93867	0.031539	Ctrl_24hrs down vs Ctrl_4hrs
LOC284454	1344.85	225.014	-5.97672	0.039401	Ctrl_24hrs down vs Ctrl_4hrs
PDLIM7	483.583	78.1925	-6.18452	0.0319638	Ctrl_24hrs down vs Ctrl_4hrs
OLR1	2466.91	395.057	-6.24443	0.0400528	Ctrl_24hrs down vs Ctrl_4hrs
PHLDA1	1104.43	168.906	-6.53872	0.0333695	Ctrl_24hrs down vs Ctrl_4hrs
ACVR2A	192.822	29.0891	-6.62868	0.0151847	Ctrl_24hrs down vs Ctrl_4hrs
PLCG1	10.0951	1.44892	-6.96728	0.0116478	Ctrl_24hrs down vs Ctrl_4hrs
MTSS1	317.27	45.4855	-6.97519	0.0453217	Ctrl_24hrs down vs Ctrl_4hrs
HMGA1	2649.75	364.813	-7.26329	0.00535217	Ctrl_24hrs down vs Ctrl_4hrs
C19orf38	486.346	66.515	-7.31183	0.0436974	Ctrl_24hrs down vs Ctrl_4hrs
MCUB	957.684	129.201	-7.41236	0.031539	Ctrl_24hrs down vs Ctrl_4hrs
ADAM8	1105.76	148.955	-7.42342	0.00595063	Ctrl_24hrs down vs Ctrl_4hrs
CARD16	767.678	95.6886	-8.02267	0.0016872	Ctrl_24hrs down vs Ctrl_4hrs
CD109	202.551	24.8298	-8.15761	0.0104428	Ctrl_24hrs down vs Ctrl_4hrs
RNVU1-4	22.0842	2.57886	-8.56356	0.0310623	Ctrl_24hrs down vs Ctrl_4hrs
HNRNPA1P10	52.8884	5.992	-8.8265	0.0311254	Ctrl_24hrs down vs Ctrl_4hrs
FLNB	268.963	27.1587	-9.90341	0.0190495	Ctrl_24hrs down vs Ctrl_4hrs
EPM2A	22.1571	2.16243	-10.2464	0.040222	Ctrl_24hrs down vs Ctrl_4hrs
SYTL1	23.1709	1.97486	-11.7329	0.00763427	Ctrl_24hrs down vs Ctrl_4hrs
CRIP1	933.41	77.256	-12.082	0.0286481	Ctrl_24hrs down vs Ctrl_4hrs
SMAD3	364.501	30.1531	-12.0883	0.0400528	Ctrl_24hrs down vs Ctrl_4hrs
ARMH1	27.6711	2.12081	-13.0474	0.0202166	Ctrl_24hrs down vs Ctrl_4hrs
FOSB	212.893	13.6241	-15.6262	0.0322758	Ctrl_24hrs down vs Ctrl_4hrs
VSTM1	30.3405	1.93392	-15.6886	0.0278486	Ctrl_24hrs down vs Ctrl_4hrs
NAPSB	64.7935	3.37775	-19.1824	0.00923783	Ctrl_24hrs down vs Ctrl_4hrs
AKR1C3	63.1907	2.96619	-21.3037	0.0269406	Ctrl_24hrs down vs Ctrl_4hrs
SYN1	25.5213	1.12778	-22.6297	0.0213046	Ctrl_24hrs down vs Ctrl_4hrs
SPDYE1	43.6991	1.15814	-37.7322	0.0144673	Ctrl_24hrs down vs Ctrl_4hrs
ICAM3	145.688	2.92404	-49.8243	0.0144229	Ctrl_24hrs down vs Ctrl_4hrs
DEFB1	50.8069	1.01173	-50.2181	0.0190381	Ctrl_24hrs down vs Ctrl_4hrs
WHRN	55.216	1.00421	-54.9847	0.00778198	Ctrl_24hrs down vs Ctrl_4hrs

## Sheet: ST 3B DE genes 24hrs
Supplementary Table 3B - Differentially expressed genes
Additional information on Figure 1D
	2AG
Gene Symbol	4hrs	24hrs	FC	pVal (FDR cor)	Direction
SLAMF8	-0.326429	286.302	877.071	0.0387101	2AG_24hrs up vs 2AG_4hrs
MT1M	5.6677	4554.05	803.51	0.000995565	2AG_24hrs up vs 2AG_4hrs
MT1G	50.3757	16483.3	327.207	0.0237204	2AG_24hrs up vs 2AG_4hrs
FCMR	1.14167	242.925	212.78	0.0020572	2AG_24hrs up vs 2AG_4hrs
MT1F	43.2674	9092.06	210.137	0.00548821	2AG_24hrs up vs 2AG_4hrs
CA12	4.31789	887.706	205.588	0.0370106	2AG_24hrs up vs 2AG_4hrs
TNFRSF6B	3.74328	650.888	173.882	0.0370794	2AG_24hrs up vs 2AG_4hrs
ADAMTS14	1.18928	174.707	146.901	0.0147197	2AG_24hrs up vs 2AG_4hrs
MT1X	18.3418	2610.4	142.32	0.00500668	2AG_24hrs up vs 2AG_4hrs
CCL19	1.14998	150.33	130.724	0.0270962	2AG_24hrs up vs 2AG_4hrs
FAM20A	1.47353	192.289	130.495	0.0125326	2AG_24hrs up vs 2AG_4hrs
TM4SF1	1.09745	133.661	121.792	0.016783	2AG_24hrs up vs 2AG_4hrs
HRH2	-6.12824	743.954	121.398	0.0460034	2AG_24hrs up vs 2AG_4hrs
MMP24-AS1-EDEM2	2.70506	314.943	116.428	0.00965014	2AG_24hrs up vs 2AG_4hrs
FAM124A	0.997622	99.7855	100.023	0.0108023	2AG_24hrs up vs 2AG_4hrs
ANKRD22	1.10049	98.723	89.708	0.0269606	2AG_24hrs up vs 2AG_4hrs
GGT5	1.06648	90.1915	84.5692	0.00953869	2AG_24hrs up vs 2AG_4hrs
CCM2L	1.60986	128.384	79.7483	0.00415829	2AG_24hrs up vs 2AG_4hrs
EMILIN1	1.57907	105.062	66.5342	0.0302014	2AG_24hrs up vs 2AG_4hrs
MT1DP	1.06954	70.6804	66.0847	0.0349001	2AG_24hrs up vs 2AG_4hrs
SIGLEC7	4.66861	283.867	60.8032	0.0302014	2AG_24hrs up vs 2AG_4hrs
PDPN	9.08624	526.347	57.9279	0.0349001	2AG_24hrs up vs 2AG_4hrs
NDP	1.26819	73.3122	57.8085	0.0115584	2AG_24hrs up vs 2AG_4hrs
HSPB1	16.196	927.378	57.2595	0.0311843	2AG_24hrs up vs 2AG_4hrs
TFPI2	1.03223	56.8719	55.0961	0.0331666	2AG_24hrs up vs 2AG_4hrs
STAC	1.19345	59.451	49.8144	0.00975882	2AG_24hrs up vs 2AG_4hrs
H1-0	16.4638	817.655	49.6637	0.00748191	2AG_24hrs up vs 2AG_4hrs
MMP9	90.9114	4438.24	48.8194	0.0385166	2AG_24hrs up vs 2AG_4hrs
SLC16A10	9.14447	421.579	46.102	0.00575043	2AG_24hrs up vs 2AG_4hrs
CCND3	11.1536	507.733	45.5218	0.0309533	2AG_24hrs up vs 2AG_4hrs
LINC00520	0.906578	40.0439	44.1704	0.0287281	2AG_24hrs up vs 2AG_4hrs
ARHGEF17	0.821229	35.5168	43.2483	0.00987275	2AG_24hrs up vs 2AG_4hrs
SLAMF1	10.8199	460.629	42.5724	0.0104978	2AG_24hrs up vs 2AG_4hrs
RETN	19.8536	837.782	42.1979	0.0293998	2AG_24hrs up vs 2AG_4hrs
MYO1B	0.978017	37.9001	38.752	0.00318687	2AG_24hrs up vs 2AG_4hrs
NLRP2	0.992909	35.4319	35.6849	0.00975882	2AG_24hrs up vs 2AG_4hrs
GJA3	1.20799	41.961	34.7361	0.000874494	2AG_24hrs up vs 2AG_4hrs
SCG5	1.1163	36.2061	32.4341	0.00678395	2AG_24hrs up vs 2AG_4hrs
ZFP41	0.784784	25.2861	32.2205	0.0473426	2AG_24hrs up vs 2AG_4hrs
ATN1	1.71505	52.4182	30.5636	0.0274742	2AG_24hrs up vs 2AG_4hrs
NME7	1.00917	29.6311	29.3617	0.0142649	2AG_24hrs up vs 2AG_4hrs
TNIK	14.2107	403.731	28.4104	0.0233084	2AG_24hrs up vs 2AG_4hrs
DYNC2H1	1.16725	31.1893	26.7203	0.0202865	2AG_24hrs up vs 2AG_4hrs
FKBP4	24.6472	654.274	26.5455	0.0206252	2AG_24hrs up vs 2AG_4hrs
ITGB3	39.641	1043.08	26.3131	0.0329977	2AG_24hrs up vs 2AG_4hrs
BNIP3	1.26762	32.978	26.0156	0.0159543	2AG_24hrs up vs 2AG_4hrs
RSPH9	0.94866	24.6546	25.9889	0.0010311	2AG_24hrs up vs 2AG_4hrs
TGFA	7.41142	188.885	25.4857	0.0405085	2AG_24hrs up vs 2AG_4hrs
CTTN	1.27416	31.5484	24.7602	0.0120381	2AG_24hrs up vs 2AG_4hrs
WDR54	1.12722	27.8258	24.6853	0.0176748	2AG_24hrs up vs 2AG_4hrs
SLA	34.4287	842.991	24.4852	0.0428691	2AG_24hrs up vs 2AG_4hrs
ARNT2	15.6426	367.665	23.5041	0.0138468	2AG_24hrs up vs 2AG_4hrs
C1QTNF1	57.6272	1324.21	22.9788	0.0432049	2AG_24hrs up vs 2AG_4hrs
TMEM9	6.1347	133.937	21.8327	0.0498776	2AG_24hrs up vs 2AG_4hrs
LINC02376	1.03314	22.3721	21.6546	0.00657714	2AG_24hrs up vs 2AG_4hrs
LAD1	8.92917	191.653	21.4636	0.0468456	2AG_24hrs up vs 2AG_4hrs
CD163	158.033	3356.59	21.2399	0.00136744	2AG_24hrs up vs 2AG_4hrs
LIF	1.12059	23.5284	20.9964	0.0274742	2AG_24hrs up vs 2AG_4hrs
PFN2	3.30915	68.7653	20.7803	0.0339888	2AG_24hrs up vs 2AG_4hrs
PMP22	23.2	460.771	19.8608	0.0479167	2AG_24hrs up vs 2AG_4hrs
C1orf115	0.945225	18.1576	19.2098	0.0355205	2AG_24hrs up vs 2AG_4hrs
MAST4	2.83765	53.9747	19.0209	0.0293571	2AG_24hrs up vs 2AG_4hrs
ADGRE3	3.80508	70.548	18.5405	0.0153705	2AG_24hrs up vs 2AG_4hrs
SLC4A8	3.177	55.909	17.5981	0.0151748	2AG_24hrs up vs 2AG_4hrs
P2RY6	26.0983	394.744	15.1252	0.0337915	2AG_24hrs up vs 2AG_4hrs
ANKRD1	1.48986	22.1694	14.8802	0.0272285	2AG_24hrs up vs 2AG_4hrs
ZNF559	2.66912	39.1685	14.6747	0.0499576	2AG_24hrs up vs 2AG_4hrs
PDCD6-AHRR	2.63337	37.0782	14.0802	0.034282	2AG_24hrs up vs 2AG_4hrs
MMP14	1294.73	18104	13.9828	0.00978199	2AG_24hrs up vs 2AG_4hrs
IL7R	339.447	4714.39	13.8885	0.0171945	2AG_24hrs up vs 2AG_4hrs
MOB3B	4.74035	65.6757	13.8546	0.0125326	2AG_24hrs up vs 2AG_4hrs
ETFB	13.9039	192.218	13.8247	0.00857509	2AG_24hrs up vs 2AG_4hrs
LOC440896	1.93925	26.5299	13.6805	0.044886	2AG_24hrs up vs 2AG_4hrs
TMEM45B	10.2653	137.477	13.3924	0.0266887	2AG_24hrs up vs 2AG_4hrs
MARCHF9	2.05736	27.4415	13.3382	0.0337915	2AG_24hrs up vs 2AG_4hrs
LOC100133091	2.63274	34.9895	13.2902	0.0387101	2AG_24hrs up vs 2AG_4hrs
CD14	1955.33	25698.6	13.1429	0.00313705	2AG_24hrs up vs 2AG_4hrs
CLU	14.5054	187.937	12.9564	0.0493493	2AG_24hrs up vs 2AG_4hrs
HIBCH	2.84045	35.9128	12.6433	0.0329257	2AG_24hrs up vs 2AG_4hrs
MCEMP1	171.629	2147.23	12.5109	0.00616986	2AG_24hrs up vs 2AG_4hrs
STOM	78.1527	964.313	12.3388	0.0010311	2AG_24hrs up vs 2AG_4hrs
LILRA3	276.362	3382.27	12.2385	0.0293571	2AG_24hrs up vs 2AG_4hrs
TUBA1A	47.5498	576.548	12.1251	0.0266887	2AG_24hrs up vs 2AG_4hrs
FBXO2	1.03995	12.4415	11.9635	0.0278728	2AG_24hrs up vs 2AG_4hrs
TBC1D14	20.8047	245.178	11.7847	0.0248565	2AG_24hrs up vs 2AG_4hrs
GPR68	65.124	764.372	11.7372	0.0388929	2AG_24hrs up vs 2AG_4hrs
FAM157B	20.983	234.54	11.1776	0.00313705	2AG_24hrs up vs 2AG_4hrs
FLOT2	41.8953	463.576	11.0651	0.0429079	2AG_24hrs up vs 2AG_4hrs
UCP2	153.786	1696.37	11.0307	0.00845839	2AG_24hrs up vs 2AG_4hrs
GLRX	161.429	1779.77	11.0251	0.00750908	2AG_24hrs up vs 2AG_4hrs
HLCS	1.11377	11.9402	10.7205	0.047337	2AG_24hrs up vs 2AG_4hrs
CYP3A5	7.33953	76.177	10.379	0.0339645	2AG_24hrs up vs 2AG_4hrs
TCEAL9	104.372	1063.74	10.1918	0.0370106	2AG_24hrs up vs 2AG_4hrs
ADAMDEC1	135.698	1324.86	9.76335	0.00199994	2AG_24hrs up vs 2AG_4hrs
H1-10	264.82	2533.64	9.5674	0.0242621	2AG_24hrs up vs 2AG_4hrs
SSTR2	15.8493	151.201	9.53991	0.0433364	2AG_24hrs up vs 2AG_4hrs
ACADSB	2.52665	23.8942	9.45684	0.0329257	2AG_24hrs up vs 2AG_4hrs
MPZL1	28.5842	269.84	9.44016	0.011274	2AG_24hrs up vs 2AG_4hrs
RHOH	41.0656	360.848	8.78711	0.0381677	2AG_24hrs up vs 2AG_4hrs
ABRAXAS2	6.12781	53.7912	8.77822	0.0349353	2AG_24hrs up vs 2AG_4hrs
NDST1	110.976	967.212	8.71553	0.0273016	2AG_24hrs up vs 2AG_4hrs
STXBP5-AS1	2.41752	20.9073	8.64825	0.0136599	2AG_24hrs up vs 2AG_4hrs
MYO5B	1.7474	14.9695	8.56675	0.0305348	2AG_24hrs up vs 2AG_4hrs
LMNB1	82.9884	710.191	8.55772	0.0195511	2AG_24hrs up vs 2AG_4hrs
CYTH4	160.406	1366.56	8.51938	0.0010311	2AG_24hrs up vs 2AG_4hrs
HBEGF	166.917	1415.76	8.48178	0.00548821	2AG_24hrs up vs 2AG_4hrs
ACSS2	15.6407	131.053	8.37897	0.0481198	2AG_24hrs up vs 2AG_4hrs
GUSBP14	15.0272	124.829	8.30687	0.0406612	2AG_24hrs up vs 2AG_4hrs
H2BC21	16.068	132.811	8.26557	0.044871	2AG_24hrs up vs 2AG_4hrs
ITGB8	278.86	2288.06	8.20505	0.00912937	2AG_24hrs up vs 2AG_4hrs
SLC39A1	260.719	2105.1	8.07419	0.000995565	2AG_24hrs up vs 2AG_4hrs
SELENOW	96.0691	766.94	7.98321	0.0142481	2AG_24hrs up vs 2AG_4hrs
ZMYND8	51.5113	399.478	7.75517	0.00548821	2AG_24hrs up vs 2AG_4hrs
S100A9	5293.8	40893.9	7.72487	0.00199994	2AG_24hrs up vs 2AG_4hrs
HDGFL2	12.8911	99.4204	7.71231	0.0228924	2AG_24hrs up vs 2AG_4hrs
TREML2	4.74389	36.51	7.69621	0.00199994	2AG_24hrs up vs 2AG_4hrs
RUBCNL	47.0532	360.367	7.65871	0.00441834	2AG_24hrs up vs 2AG_4hrs
CCDC103	2.30151	17.3009	7.5172	0.0293998	2AG_24hrs up vs 2AG_4hrs
POC1A	2.06312	14.9221	7.23276	0.0442277	2AG_24hrs up vs 2AG_4hrs
IFI27L1	2.85482	20.5783	7.20825	0.0386538	2AG_24hrs up vs 2AG_4hrs
KIAA0753	12.1208	85.7839	7.0774	0.0405085	2AG_24hrs up vs 2AG_4hrs
NECTIN2	90.7282	625.976	6.89947	0.0175969	2AG_24hrs up vs 2AG_4hrs
RABAC1	34.6271	236.454	6.82859	0.00675401	2AG_24hrs up vs 2AG_4hrs
H2BC12	74.6438	509.67	6.82803	0.010071	2AG_24hrs up vs 2AG_4hrs
DNER	9.06646	60.6	6.68398	0.0111159	2AG_24hrs up vs 2AG_4hrs
HEATR6	21.7775	143.259	6.57828	0.0291827	2AG_24hrs up vs 2AG_4hrs
MBOAT7	210.187	1380.58	6.56835	0.00975882	2AG_24hrs up vs 2AG_4hrs
MINDY2	29.0924	190.315	6.54173	0.0406612	2AG_24hrs up vs 2AG_4hrs
LILRB3	409.22	2671.24	6.52764	0.00313705	2AG_24hrs up vs 2AG_4hrs
TCEAL8	31.2585	203.72	6.51727	0.0160449	2AG_24hrs up vs 2AG_4hrs
VAC14	30.8012	197.531	6.41308	0.0195507	2AG_24hrs up vs 2AG_4hrs
KLF9	93.9128	592.61	6.31021	0.0293998	2AG_24hrs up vs 2AG_4hrs
LRRC25	301.443	1901.16	6.30687	0.0154636	2AG_24hrs up vs 2AG_4hrs
USP11	14.2526	88.2499	6.19183	0.0362712	2AG_24hrs up vs 2AG_4hrs
ATOX1	104.463	644.735	6.17191	0.016783	2AG_24hrs up vs 2AG_4hrs
SLC30A1	87.7606	535.621	6.10321	0.0293998	2AG_24hrs up vs 2AG_4hrs
CTSH	662.062	4031.49	6.08929	0.0133033	2AG_24hrs up vs 2AG_4hrs
ITPR2	332.381	2008.94	6.04408	0.0160131	2AG_24hrs up vs 2AG_4hrs
TNFRSF8	42.244	253.444	5.99953	0.0135515	2AG_24hrs up vs 2AG_4hrs
SLC2A11	1.78921	10.6019	5.92548	0.026693	2AG_24hrs up vs 2AG_4hrs
SLC9A1	30.5809	179.809	5.8798	0.0091944	2AG_24hrs up vs 2AG_4hrs
SLC24A3	5.32471	31.2596	5.87066	0.0239483	2AG_24hrs up vs 2AG_4hrs
CDKN2D	201.661	1178.05	5.84175	0.0390927	2AG_24hrs up vs 2AG_4hrs
RAB13	404.658	2338.55	5.77908	0.0119068	2AG_24hrs up vs 2AG_4hrs
SLC11A1	635.49	3637.15	5.72337	0.00639759	2AG_24hrs up vs 2AG_4hrs
STING1	56.5446	320.942	5.6759	0.00987275	2AG_24hrs up vs 2AG_4hrs
LOC100419170	25.5419	144.578	5.66042	0.0488251	2AG_24hrs up vs 2AG_4hrs
THEMIS2	144.995	819.39	5.65117	0.00521202	2AG_24hrs up vs 2AG_4hrs
HSPA6	36.2177	201.687	5.56875	0.0428691	2AG_24hrs up vs 2AG_4hrs
HK2	158.095	876.995	5.54727	0.00686794	2AG_24hrs up vs 2AG_4hrs
TSEN34	59.1123	325.779	5.51119	0.0272285	2AG_24hrs up vs 2AG_4hrs
ELMO2	30.7843	167.784	5.45032	0.0157011	2AG_24hrs up vs 2AG_4hrs
PYGL	21.4917	114.352	5.32073	0.026693	2AG_24hrs up vs 2AG_4hrs
RAB27A	71.1831	376.954	5.29556	0.0216849	2AG_24hrs up vs 2AG_4hrs
ITGB2-AS1	21.2937	111.824	5.25153	0.0466378	2AG_24hrs up vs 2AG_4hrs
TTC26	7.77578	40.7182	5.23654	0.0413115	2AG_24hrs up vs 2AG_4hrs
PNPLA6	43.8624	228.397	5.20713	0.0189814	2AG_24hrs up vs 2AG_4hrs
ATP5IF1	44.8586	231.409	5.15863	0.0363926	2AG_24hrs up vs 2AG_4hrs
GNG10	103.12	526.939	5.10996	0.019752	2AG_24hrs up vs 2AG_4hrs
YIPF2	55.1387	280.168	5.08116	0.0405085	2AG_24hrs up vs 2AG_4hrs
GALNT6	79.255	401.734	5.06888	0.0142179	2AG_24hrs up vs 2AG_4hrs
N4BP2	34.4966	173.327	5.02448	0.0200621	2AG_24hrs up vs 2AG_4hrs
ZBTB38	62.3006	307.833	4.9411	0.0116474	2AG_24hrs up vs 2AG_4hrs
CTSL	2686.64	13248.9	4.9314	0.0417017	2AG_24hrs up vs 2AG_4hrs
KIFC3	206.2	1016.61	4.9302	0.0020572	2AG_24hrs up vs 2AG_4hrs
RASSF4	208.904	1028.31	4.9224	0.0411735	2AG_24hrs up vs 2AG_4hrs
RFTN1	132.759	650.88	4.90271	0.0211831	2AG_24hrs up vs 2AG_4hrs
CD82	1586.18	7715.45	4.86418	0.00543517	2AG_24hrs up vs 2AG_4hrs
LILRB1	522.919	2541.23	4.85971	0.0405085	2AG_24hrs up vs 2AG_4hrs
TSR3	14.9091	72.4473	4.85928	0.0389737	2AG_24hrs up vs 2AG_4hrs
PDCD6IPP2	9.47654	45.9767	4.85164	0.00978199	2AG_24hrs up vs 2AG_4hrs
HAGH	61.7172	297.896	4.82679	0.0268397	2AG_24hrs up vs 2AG_4hrs
CAPG	1077.86	5177.91	4.80386	0.0409636	2AG_24hrs up vs 2AG_4hrs
TUBA1B	552.995	2647.53	4.78762	0.0239671	2AG_24hrs up vs 2AG_4hrs
TUBA1C	407.108	1939.93	4.76514	0.0141162	2AG_24hrs up vs 2AG_4hrs
CTSZ	1160.97	5454.92	4.6986	0.0411183	2AG_24hrs up vs 2AG_4hrs
FCER1G	1110.33	5169.38	4.65572	0.00612701	2AG_24hrs up vs 2AG_4hrs
VSIR	48.9744	225.744	4.60943	0.0469294	2AG_24hrs up vs 2AG_4hrs
EPB41L3	310.231	1414.35	4.55903	0.00333612	2AG_24hrs up vs 2AG_4hrs
MEGF9	49.496	223.763	4.52082	0.0488251	2AG_24hrs up vs 2AG_4hrs
ASAP1-IT2	13.2882	59.8678	4.50534	0.0300069	2AG_24hrs up vs 2AG_4hrs
VAMP4	40.5226	181.244	4.47265	0.00159379	2AG_24hrs up vs 2AG_4hrs
TNFRSF1B	4687.98	20931.1	4.46484	0.00555209	2AG_24hrs up vs 2AG_4hrs
SERPINH1	30.2897	133.292	4.40057	0.0425565	2AG_24hrs up vs 2AG_4hrs
COLGALT1	136.049	593.06	4.35918	0.0269719	2AG_24hrs up vs 2AG_4hrs
C2CD3	27.4103	118.585	4.3263	0.0349001	2AG_24hrs up vs 2AG_4hrs
HSPA1A	406.22	1742.9	4.29052	0.00370414	2AG_24hrs up vs 2AG_4hrs
SLC25A37	1223.21	5173.74	4.22965	0.0235438	2AG_24hrs up vs 2AG_4hrs
MET	111.504	469.732	4.21268	0.019955	2AG_24hrs up vs 2AG_4hrs
DPYD	97.2215	405.995	4.17598	0.0323099	2AG_24hrs up vs 2AG_4hrs
MVP	274.096	1138.48	4.15359	0.0293571	2AG_24hrs up vs 2AG_4hrs
ZNF292	72.5856	299.347	4.12405	0.00320826	2AG_24hrs up vs 2AG_4hrs
VNN2	84.6542	342.109	4.04125	0.0370494	2AG_24hrs up vs 2AG_4hrs
TLR1	78.665	317.655	4.03807	0.00313705	2AG_24hrs up vs 2AG_4hrs
GPANK1	112.58	453.743	4.0304	0.00264681	2AG_24hrs up vs 2AG_4hrs
ZDHHC12	34.7651	139.743	4.01962	0.0136071	2AG_24hrs up vs 2AG_4hrs
CTSB	3620.34	14540	4.0162	0.0020559	2AG_24hrs up vs 2AG_4hrs
PNKD	379.51	1512.64	3.98577	0.00752673	2AG_24hrs up vs 2AG_4hrs
LPP	103.761	411.153	3.96251	0.0439364	2AG_24hrs up vs 2AG_4hrs
VKORC1	81.7308	323.223	3.95472	0.0142126	2AG_24hrs up vs 2AG_4hrs
DSC2	38.7326	152.844	3.94613	0.0349001	2AG_24hrs up vs 2AG_4hrs
HAT1	17.8926	70.4028	3.93474	0.00443397	2AG_24hrs up vs 2AG_4hrs
MRPL43	31.0249	120.948	3.89843	0.0217798	2AG_24hrs up vs 2AG_4hrs
AKR1B1	108.094	417.661	3.86387	0.0361077	2AG_24hrs up vs 2AG_4hrs
UBL7	14.3531	55.3387	3.85553	0.0274742	2AG_24hrs up vs 2AG_4hrs
SERPINB6	40.2638	155.224	3.85517	0.0381794	2AG_24hrs up vs 2AG_4hrs
ACVR1B	98.9469	373.401	3.77375	0.0442277	2AG_24hrs up vs 2AG_4hrs
NDUFA9	22.3896	83.8798	3.74638	0.0495971	2AG_24hrs up vs 2AG_4hrs
ALOX5AP	200.461	742.091	3.70193	0.043634	2AG_24hrs up vs 2AG_4hrs
MPRIP	64.7276	239.207	3.6956	0.0387101	2AG_24hrs up vs 2AG_4hrs
LAMTOR2	43.9119	162.01	3.68944	0.0437891	2AG_24hrs up vs 2AG_4hrs
PSIP1	50.544	185.38	3.66769	0.0159387	2AG_24hrs up vs 2AG_4hrs
C3	141.428	517.611	3.6599	0.0466225	2AG_24hrs up vs 2AG_4hrs
IL3RA	504.451	1829.74	3.62718	0.0157212	2AG_24hrs up vs 2AG_4hrs
NSL1	42.5585	154.137	3.62177	0.0439987	2AG_24hrs up vs 2AG_4hrs
NPTN	239.303	864.429	3.61227	0.0293571	2AG_24hrs up vs 2AG_4hrs
FCGR2A	430.375	1552.75	3.6079	0.0091944	2AG_24hrs up vs 2AG_4hrs
SLC16A7	162.427	579.52	3.56787	0.0147197	2AG_24hrs up vs 2AG_4hrs
UNC13D	183.198	652.946	3.56417	0.0242864	2AG_24hrs up vs 2AG_4hrs
PAPSS1	173.927	617.449	3.55006	0.0293571	2AG_24hrs up vs 2AG_4hrs
MTERF4	17.5959	62.0822	3.52821	0.0143242	2AG_24hrs up vs 2AG_4hrs
NSFL1C	134.264	473.613	3.52748	0.0159543	2AG_24hrs up vs 2AG_4hrs
PLXNC1	242.982	851.697	3.50519	0.0259891	2AG_24hrs up vs 2AG_4hrs
DAB2	286.686	1003.41	3.50004	0.0246924	2AG_24hrs up vs 2AG_4hrs
TBCB	139.781	489.164	3.49949	0.0158498	2AG_24hrs up vs 2AG_4hrs
MGAT4A	103.983	362.905	3.49005	0.0282021	2AG_24hrs up vs 2AG_4hrs
PTPN2	225.671	784.63	3.47688	0.022269	2AG_24hrs up vs 2AG_4hrs
GNA11	27.559	95.7183	3.47322	0.00792152	2AG_24hrs up vs 2AG_4hrs
LRP10	494.855	1715.45	3.46656	0.011274	2AG_24hrs up vs 2AG_4hrs
TECPR2	51.5246	176.336	3.42236	0.0439688	2AG_24hrs up vs 2AG_4hrs
SMIM3	53.1408	181.156	3.40898	0.0293998	2AG_24hrs up vs 2AG_4hrs
HIF1A	829.639	2817.77	3.39639	0.0169007	2AG_24hrs up vs 2AG_4hrs
MAP3K1	183.79	623.355	3.39167	0.0394104	2AG_24hrs up vs 2AG_4hrs
H2AC18	123.228	417.807	3.39051	0.0349353	2AG_24hrs up vs 2AG_4hrs
IRAK4	76.3131	258.369	3.38564	0.0246073	2AG_24hrs up vs 2AG_4hrs
CD93	446.398	1502.9	3.36673	0.027358	2AG_24hrs up vs 2AG_4hrs
CYP1B1	3871.77	12995.4	3.35647	0.0246924	2AG_24hrs up vs 2AG_4hrs
BASP1	1889.06	6334.06	3.35302	0.0176537	2AG_24hrs up vs 2AG_4hrs
GK5	126.364	423.308	3.3499	0.0404858	2AG_24hrs up vs 2AG_4hrs
TLR8	168.767	563.471	3.33874	0.0125326	2AG_24hrs up vs 2AG_4hrs
SORT1	36.6089	121.791	3.32683	0.0245994	2AG_24hrs up vs 2AG_4hrs
TTC33	13.9488	46.0629	3.3023	0.0453157	2AG_24hrs up vs 2AG_4hrs
CCDC71L	56.5386	186.632	3.30097	0.0485111	2AG_24hrs up vs 2AG_4hrs
PID1	354.274	1167.28	3.29485	0.0246924	2AG_24hrs up vs 2AG_4hrs
SWT1	45.1263	147.295	3.26407	0.0206252	2AG_24hrs up vs 2AG_4hrs
MMP25	9.22683	30.0444	3.2562	0.0438218	2AG_24hrs up vs 2AG_4hrs
SNX27	148.637	483.539	3.25315	0.0269719	2AG_24hrs up vs 2AG_4hrs
GRK6	104.755	339.969	3.24539	0.0246204	2AG_24hrs up vs 2AG_4hrs
GNS	478.443	1544.79	3.22878	0.00748191	2AG_24hrs up vs 2AG_4hrs
FRG1HP	73.8846	236.03	3.19457	0.0208147	2AG_24hrs up vs 2AG_4hrs
BRCA2	70.7164	222.348	3.14422	0.0335805	2AG_24hrs up vs 2AG_4hrs
TMEM94	49.893	156.474	3.13619	0.0250234	2AG_24hrs up vs 2AG_4hrs
TRIB1	237.109	740.284	3.12213	0.0466225	2AG_24hrs up vs 2AG_4hrs
TUBB	429.098	1329.75	3.09895	0.0208229	2AG_24hrs up vs 2AG_4hrs
CPM	166.706	516.461	3.09803	0.043634	2AG_24hrs up vs 2AG_4hrs
UBAC2	125.769	387.266	3.07918	0.0164398	2AG_24hrs up vs 2AG_4hrs
NUCKS1	378.606	1157.89	3.0583	0.00885813	2AG_24hrs up vs 2AG_4hrs
FOSL2	635.586	1941.24	3.05425	0.00804126	2AG_24hrs up vs 2AG_4hrs
HDAC1	250.731	764.405	3.0487	0.00678395	2AG_24hrs up vs 2AG_4hrs
PLEKHG2	67.8127	206.594	3.04654	0.0176537	2AG_24hrs up vs 2AG_4hrs
PTOV1	34.3013	104.495	3.04639	0.047337	2AG_24hrs up vs 2AG_4hrs
SBNO2	525.681	1599.77	3.04324	0.0235557	2AG_24hrs up vs 2AG_4hrs
CDC42EP2	44.6804	135.197	3.02588	0.0190941	2AG_24hrs up vs 2AG_4hrs
C19orf12	35.086	104.676	2.98342	0.0440429	2AG_24hrs up vs 2AG_4hrs
POFUT1	24.8952	74.1875	2.97999	0.044048	2AG_24hrs up vs 2AG_4hrs
DSTN	218.856	651.857	2.97848	0.0313059	2AG_24hrs up vs 2AG_4hrs
PDE4A	152.272	452.836	2.97387	0.0206252	2AG_24hrs up vs 2AG_4hrs
GNAI2	2515.15	7410.67	2.94641	0.00255517	2AG_24hrs up vs 2AG_4hrs
MXD1	1169.32	3442.48	2.944	0.0141162	2AG_24hrs up vs 2AG_4hrs
CTNNBL1	106.456	312.002	2.93081	0.0428691	2AG_24hrs up vs 2AG_4hrs
VAV1	187.079	545.292	2.91477	0.0425149	2AG_24hrs up vs 2AG_4hrs
CBX1	95.6165	278.608	2.9138	0.0175611	2AG_24hrs up vs 2AG_4hrs
USP32	83.3147	242.551	2.91127	0.0136599	2AG_24hrs up vs 2AG_4hrs
ALDH9A1	106.592	310.293	2.91104	0.0410434	2AG_24hrs up vs 2AG_4hrs
CPNE2	72.7563	211.049	2.90077	0.00978199	2AG_24hrs up vs 2AG_4hrs
DNAJC10	54.8968	159.154	2.89915	0.0123045	2AG_24hrs up vs 2AG_4hrs
ARID3A	229.215	663.46	2.89448	0.00686794	2AG_24hrs up vs 2AG_4hrs
ST3GAL1	871.439	2502.7	2.87192	0.00333612	2AG_24hrs up vs 2AG_4hrs
ASB8	51.0494	145.042	2.8412	0.0336224	2AG_24hrs up vs 2AG_4hrs
ASAP1	1003.03	2845.5	2.83691	0.0147197	2AG_24hrs up vs 2AG_4hrs
GALNS	33.8959	95.9839	2.83172	0.00625922	2AG_24hrs up vs 2AG_4hrs
FPR1	837.617	2371.05	2.83071	0.00656855	2AG_24hrs up vs 2AG_4hrs
FADS1	59.6239	168.761	2.83042	0.0466378	2AG_24hrs up vs 2AG_4hrs
ZBTB37	50.4157	142.659	2.82965	0.0274742	2AG_24hrs up vs 2AG_4hrs
IL4I1	228.744	644.976	2.81964	0.00755001	2AG_24hrs up vs 2AG_4hrs
IRF2	156.037	439.89	2.81914	0.0277252	2AG_24hrs up vs 2AG_4hrs
LAMP1	857.839	2413.29	2.81322	0.0466225	2AG_24hrs up vs 2AG_4hrs
CALM3	466.616	1311.42	2.81048	0.00879846	2AG_24hrs up vs 2AG_4hrs
RAB31	1299.23	3610.07	2.77863	0.0151748	2AG_24hrs up vs 2AG_4hrs
MARCHF2	68.5819	190.34	2.77537	0.0289078	2AG_24hrs up vs 2AG_4hrs
IL17RA	728.09	2019.3	2.77342	0.00845465	2AG_24hrs up vs 2AG_4hrs
CPQ	136.398	377.363	2.76662	0.0424611	2AG_24hrs up vs 2AG_4hrs
PILRA	642.636	1755.55	2.73179	0.0405085	2AG_24hrs up vs 2AG_4hrs
C4orf3	208.552	567.692	2.72206	0.016783	2AG_24hrs up vs 2AG_4hrs
PLSCR1	304.273	828.03	2.72133	0.0481198	2AG_24hrs up vs 2AG_4hrs
ZDHHC3	113.583	307.051	2.70332	0.00913022	2AG_24hrs up vs 2AG_4hrs
SOWAHC	83.0497	224.001	2.69719	0.0318057	2AG_24hrs up vs 2AG_4hrs
BST2	178.234	480.554	2.6962	0.0150742	2AG_24hrs up vs 2AG_4hrs
ZNF654	71.5014	192.681	2.69478	0.0448709	2AG_24hrs up vs 2AG_4hrs
LGALS8	88.9877	239.155	2.68751	0.0385166	2AG_24hrs up vs 2AG_4hrs
AGFG1	394.944	1055.45	2.67241	0.00199994	2AG_24hrs up vs 2AG_4hrs
PTAFR	1747.92	4668.75	2.67102	0.022132	2AG_24hrs up vs 2AG_4hrs
NADK	199.328	531.041	2.66416	0.00553728	2AG_24hrs up vs 2AG_4hrs
TSPAN14	358.538	950.945	2.65228	0.0162771	2AG_24hrs up vs 2AG_4hrs
SUPT20H	33.0011	87.2548	2.644	0.0258014	2AG_24hrs up vs 2AG_4hrs
UGP2	451.452	1192.98	2.64253	0.0448373	2AG_24hrs up vs 2AG_4hrs
SEC62	840.67	2207.36	2.62572	0.0268215	2AG_24hrs up vs 2AG_4hrs
QSOX1	415.213	1089.68	2.62438	0.00316119	2AG_24hrs up vs 2AG_4hrs
IKZF1	114.018	296.3	2.59871	0.0372953	2AG_24hrs up vs 2AG_4hrs
UBE2W	83.1189	215.147	2.58842	0.018203	2AG_24hrs up vs 2AG_4hrs
PINK1	101.455	261.813	2.58058	0.0352752	2AG_24hrs up vs 2AG_4hrs
HTT	93.6648	241.474	2.57807	0.0438679	2AG_24hrs up vs 2AG_4hrs
CD40	118.023	303.806	2.57412	0.0294353	2AG_24hrs up vs 2AG_4hrs
SEPTIN10	50.3274	129.358	2.57034	0.0042647	2AG_24hrs up vs 2AG_4hrs
RHBDF2	524.178	1343.47	2.563	0.0407714	2AG_24hrs up vs 2AG_4hrs
CENPBD1P1	141.741	359.736	2.53798	0.0406612	2AG_24hrs up vs 2AG_4hrs
TMCC3	26.9952	68.5098	2.53785	0.0438679	2AG_24hrs up vs 2AG_4hrs
UBALD2	467.905	1185.84	2.53437	0.00536846	2AG_24hrs up vs 2AG_4hrs
BSG	64.8599	162.632	2.50743	0.0332237	2AG_24hrs up vs 2AG_4hrs
CALM1	600.969	1497.21	2.49133	0.00821103	2AG_24hrs up vs 2AG_4hrs
DOK3	487.827	1207.33	2.4749	0.00264681	2AG_24hrs up vs 2AG_4hrs
FKBP15	298.006	730.812	2.45234	0.0426964	2AG_24hrs up vs 2AG_4hrs
LILRB2	2246.67	5477.31	2.43797	0.00198481	2AG_24hrs up vs 2AG_4hrs
MAPK1	324.061	787.034	2.42866	0.0268397	2AG_24hrs up vs 2AG_4hrs
CCDC9	18.4096	44.4468	2.41433	0.0175087	2AG_24hrs up vs 2AG_4hrs
DOCK5	170.246	410.988	2.41409	0.0381667	2AG_24hrs up vs 2AG_4hrs
SH3BP5	608.135	1465.49	2.40981	0.0378933	2AG_24hrs up vs 2AG_4hrs
CWF19L1	60.1242	144.803	2.4084	0.0270237	2AG_24hrs up vs 2AG_4hrs
SERPINA1	306.28	733.701	2.39552	0.0430719	2AG_24hrs up vs 2AG_4hrs
ZBED6	28.3342	67.6499	2.38757	0.0410353	2AG_24hrs up vs 2AG_4hrs
RAB29	98.8525	235.686	2.38421	0.0135515	2AG_24hrs up vs 2AG_4hrs
SSH2	229.094	544.03	2.3747	0.0442277	2AG_24hrs up vs 2AG_4hrs
MRPL33	186.9	443.34	2.37207	0.00686794	2AG_24hrs up vs 2AG_4hrs
MAP1S	189.689	446.891	2.35592	0.049362	2AG_24hrs up vs 2AG_4hrs
WAS	448.159	1055.37	2.3549	0.0414084	2AG_24hrs up vs 2AG_4hrs
TMBIM4	480.027	1124.56	2.3427	0.0205767	2AG_24hrs up vs 2AG_4hrs
CALR	1644.66	3839.48	2.33452	0.0058385	2AG_24hrs up vs 2AG_4hrs
CAP1	875.691	2042.46	2.3324	0.0045233	2AG_24hrs up vs 2AG_4hrs
HMGN2	231.206	538.926	2.33094	0.0118142	2AG_24hrs up vs 2AG_4hrs
ANPEP	1378.4	3173.78	2.30251	0.0097923	2AG_24hrs up vs 2AG_4hrs
RRBP1	260.009	597.683	2.29871	0.0302014	2AG_24hrs up vs 2AG_4hrs
LASP1	785.121	1797.4	2.28933	0.0329257	2AG_24hrs up vs 2AG_4hrs
PDGFA	43.2315	98.295	2.27369	0.0177738	2AG_24hrs up vs 2AG_4hrs
SUMO3	473.22	1074.53	2.27067	0.00313705	2AG_24hrs up vs 2AG_4hrs
NDUFC2	138.479	314.199	2.26894	0.0269719	2AG_24hrs up vs 2AG_4hrs
MBD4	194.955	442.205	2.26824	0.0221789	2AG_24hrs up vs 2AG_4hrs
HDAC7	118.072	266.917	2.26063	0.0269606	2AG_24hrs up vs 2AG_4hrs
TCIRG1	181.062	408.938	2.25855	0.0469294	2AG_24hrs up vs 2AG_4hrs
DOCK4	357.189	806.708	2.25849	0.0385678	2AG_24hrs up vs 2AG_4hrs
NIBAN2	1238.03	2787.32	2.25141	0.0197328	2AG_24hrs up vs 2AG_4hrs
LENG1	71.8655	161.33	2.24489	0.00843674	2AG_24hrs up vs 2AG_4hrs
CCM2	208.349	465.358	2.23355	0.0422713	2AG_24hrs up vs 2AG_4hrs
PRKACA	230.163	512.955	2.22866	0.0303826	2AG_24hrs up vs 2AG_4hrs
NRDC	179.402	398.621	2.22194	0.00546181	2AG_24hrs up vs 2AG_4hrs
DNM2	282.649	627.435	2.21984	0.0223306	2AG_24hrs up vs 2AG_4hrs
PLEKHO1	1145.09	2540.14	2.21829	0.0421805	2AG_24hrs up vs 2AG_4hrs
CHCHD7	88.1001	195.097	2.21449	0.044871	2AG_24hrs up vs 2AG_4hrs
PHC2	285.993	633.191	2.21401	0.0466378	2AG_24hrs up vs 2AG_4hrs
SBF2	97.6189	215.231	2.20481	0.0372708	2AG_24hrs up vs 2AG_4hrs
KDM4B	142.501	313.796	2.20206	0.0378842	2AG_24hrs up vs 2AG_4hrs
NDUFA3	186.033	409.612	2.20183	0.0265942	2AG_24hrs up vs 2AG_4hrs
USB1	125.904	277.123	2.20107	0.00313705	2AG_24hrs up vs 2AG_4hrs
MFSD10	136.906	298.629	2.18127	0.0283981	2AG_24hrs up vs 2AG_4hrs
MICU1	99.3587	216.454	2.17851	0.0355205	2AG_24hrs up vs 2AG_4hrs
IRS2	536.576	1160.78	2.16332	0.0318157	2AG_24hrs up vs 2AG_4hrs
KDM3B	53.1712	112.772	2.12093	0.0405085	2AG_24hrs up vs 2AG_4hrs
ARHGAP26	352.603	747.778	2.12074	0.0424611	2AG_24hrs up vs 2AG_4hrs
TPI1	272.798	578.462	2.12048	0.0190914	2AG_24hrs up vs 2AG_4hrs
TLN1	883.103	1862.02	2.10849	0.0375496	2AG_24hrs up vs 2AG_4hrs
BAZ1B	164.508	346.113	2.10393	0.0274486	2AG_24hrs up vs 2AG_4hrs
CDKN1B	104.018	218.391	2.09955	0.0160131	2AG_24hrs up vs 2AG_4hrs
AKAP13	695.797	1459.88	2.09814	0.00543753	2AG_24hrs up vs 2AG_4hrs
NBR1	341.263	714.544	2.09382	0.0153926	2AG_24hrs up vs 2AG_4hrs
XPO1	121.691	254.398	2.09052	0.0211308	2AG_24hrs up vs 2AG_4hrs
FPGS	125.391	260.762	2.07959	0.03582	2AG_24hrs up vs 2AG_4hrs
POU2F1	147.166	303.122	2.05972	0.0269719	2AG_24hrs up vs 2AG_4hrs
LGALS1	1565.16	3103.89	1.98312	0.0193746	2AG_24hrs up vs 2AG_4hrs
STX7	212.789	420.985	1.97842	0.0153926	2AG_24hrs up vs 2AG_4hrs
AAK1	338.375	659.166	1.94803	0.0492994	2AG_24hrs up vs 2AG_4hrs
PLEKHJ1	45.5356	88.2521	1.93809	0.0341354	2AG_24hrs up vs 2AG_4hrs
CARD8	161.315	312.181	1.93523	0.0278728	2AG_24hrs up vs 2AG_4hrs
RAC2	861.99	1663.83	1.93022	0.0435168	2AG_24hrs up vs 2AG_4hrs
SPEN	479.693	925.691	1.92976	0.0280159	2AG_24hrs up vs 2AG_4hrs
GNA15	536.936	1034.48	1.92663	0.0332237	2AG_24hrs up vs 2AG_4hrs
MYL12A	876.271	1686.55	1.92469	0.0378791	2AG_24hrs up vs 2AG_4hrs
SCARB2	182.112	347.294	1.90704	0.0438679	2AG_24hrs up vs 2AG_4hrs
CETN3	120.652	228.022	1.88991	0.0438679	2AG_24hrs up vs 2AG_4hrs
SPTLC2	158.666	298.684	1.88247	0.00516882	2AG_24hrs up vs 2AG_4hrs
NT5C2	191.566	359.672	1.87754	0.0381667	2AG_24hrs up vs 2AG_4hrs
ACAP2	289.156	541.602	1.87305	0.0097923	2AG_24hrs up vs 2AG_4hrs
LILRB4	1059.79	1977.04	1.86551	0.0188738	2AG_24hrs up vs 2AG_4hrs
APC	167.487	310.381	1.85316	0.0407714	2AG_24hrs up vs 2AG_4hrs
PGAM1	252.905	465.566	1.84087	0.0485111	2AG_24hrs up vs 2AG_4hrs
TXNDC17	201.716	367.401	1.82138	0.044048	2AG_24hrs up vs 2AG_4hrs
LAPTM4A	1158.46	2107.81	1.81949	0.0116528	2AG_24hrs up vs 2AG_4hrs
ELOF1	35.797	65.0578	1.81741	0.0372708	2AG_24hrs up vs 2AG_4hrs
STIP1	191.336	346.051	1.8086	0.0274742	2AG_24hrs up vs 2AG_4hrs
DDX24	262.095	472.625	1.80326	0.0262048	2AG_24hrs up vs 2AG_4hrs
SLC17A5	101.179	181.793	1.79675	0.0323032	2AG_24hrs up vs 2AG_4hrs
TGOLN2	963.803	1731.09	1.79611	0.0219343	2AG_24hrs up vs 2AG_4hrs
MIA3	96.9699	173.822	1.79253	0.0362551	2AG_24hrs up vs 2AG_4hrs
OS9	815.289	1459.03	1.78958	0.0142126	2AG_24hrs up vs 2AG_4hrs
APP	286.361	511.477	1.78613	0.0293998	2AG_24hrs up vs 2AG_4hrs
LMAN2	413.247	738.041	1.78596	0.0291978	2AG_24hrs up vs 2AG_4hrs
SLC16A3	1046.65	1853.01	1.77042	0.0352447	2AG_24hrs up vs 2AG_4hrs
IFNAR1	481.635	850.418	1.76569	0.0293998	2AG_24hrs up vs 2AG_4hrs
PTPRC	1594.46	2762.05	1.73228	0.0305348	2AG_24hrs up vs 2AG_4hrs
ERO1A	181.316	313.279	1.7278	0.0385166	2AG_24hrs up vs 2AG_4hrs
SLTM	431.864	731.848	1.69462	0.039163	2AG_24hrs up vs 2AG_4hrs
PTPN23	87.784	146.979	1.67432	0.044048	2AG_24hrs up vs 2AG_4hrs
NDUFA2	340.451	567.929	1.66816	0.0220316	2AG_24hrs up vs 2AG_4hrs
MPHOSPH8	566.271	916.165	1.61789	0.0367274	2AG_24hrs up vs 2AG_4hrs
PSMD2	451.449	714.613	1.58293	0.0479167	2AG_24hrs up vs 2AG_4hrs
CD63	4758.95	7471.24	1.56993	0.0466225	2AG_24hrs up vs 2AG_4hrs
PRKAR1A	436.641	682.362	1.56275	0.0217602	2AG_24hrs up vs 2AG_4hrs
PPP1R18	3860.78	5801.07	1.50257	0.0289859	2AG_24hrs up vs 2AG_4hrs
PABPN1	891.216	584.05	-1.52592	0.0432596	2AG_24hrs down vs 2AG_4hrs
BRD4	1308.18	847.081	-1.54434	0.0457328	2AG_24hrs down vs 2AG_4hrs
MAFK	726.541	467.866	-1.55288	0.02481	2AG_24hrs down vs 2AG_4hrs
DDX17	2317.28	1482.97	-1.5626	0.0438679	2AG_24hrs down vs 2AG_4hrs
CDV3	892.665	569.939	-1.56625	0.0439778	2AG_24hrs down vs 2AG_4hrs
HNRNPD	906.78	577.977	-1.56888	0.00965014	2AG_24hrs down vs 2AG_4hrs
PCGF3	356.645	225.793	-1.57953	0.0246924	2AG_24hrs down vs 2AG_4hrs
ATP5MG	1860.35	1165.17	-1.59664	0.0320481	2AG_24hrs down vs 2AG_4hrs
HLA-E	3529.04	2192.87	-1.60933	0.00780916	2AG_24hrs down vs 2AG_4hrs
UBE3A	370.739	229.682	-1.61414	0.0337915	2AG_24hrs down vs 2AG_4hrs
SAP30BP	224.412	138.859	-1.61611	0.049774	2AG_24hrs down vs 2AG_4hrs
GDI2	507.642	312.893	-1.62241	0.0419875	2AG_24hrs down vs 2AG_4hrs
CSNK1D	1041.33	635.888	-1.63761	0.011278	2AG_24hrs down vs 2AG_4hrs
BRD2	1563.88	953.705	-1.63979	0.0123045	2AG_24hrs down vs 2AG_4hrs
PFDN5	736.596	448.705	-1.6416	0.0323099	2AG_24hrs down vs 2AG_4hrs
HNRNPU	1082.14	658.915	-1.64231	0.0484392	2AG_24hrs down vs 2AG_4hrs
CHMP4B	3675	2224.39	-1.65214	0.0479793	2AG_24hrs down vs 2AG_4hrs
RNPS1	272.348	164.774	-1.65286	0.0376279	2AG_24hrs down vs 2AG_4hrs
FAM32A	453.05	273.442	-1.65684	0.0278728	2AG_24hrs down vs 2AG_4hrs
UBXN1	871.729	523.535	-1.66508	0.0171945	2AG_24hrs down vs 2AG_4hrs
CCT6A	205.759	123.317	-1.66854	0.0381848	2AG_24hrs down vs 2AG_4hrs
FBXW7	625.687	372.421	-1.68005	0.0465654	2AG_24hrs down vs 2AG_4hrs
LIMS1	1841.02	1082.46	-1.70077	0.0125125	2AG_24hrs down vs 2AG_4hrs
CCNI	1747.33	1018.97	-1.71479	0.0321116	2AG_24hrs down vs 2AG_4hrs
PUM2	274.84	159.708	-1.7209	0.0407714	2AG_24hrs down vs 2AG_4hrs
SRSF5	2139.26	1242.2	-1.72215	0.0170012	2AG_24hrs down vs 2AG_4hrs
YWHAG	785.565	455.103	-1.72612	0.0370444	2AG_24hrs down vs 2AG_4hrs
NEAT1	6782.95	3929.5	-1.72616	0.0167163	2AG_24hrs down vs 2AG_4hrs
COX7C	1812.76	1049.41	-1.72742	0.0196864	2AG_24hrs down vs 2AG_4hrs
SRRM1	682.672	392.634	-1.7387	0.0108023	2AG_24hrs down vs 2AG_4hrs
JOSD1	374.725	214.282	-1.74874	0.0135131	2AG_24hrs down vs 2AG_4hrs
RBCK1	281.762	160.927	-1.75087	0.0171058	2AG_24hrs down vs 2AG_4hrs
YME1L1	461.08	262.711	-1.75508	0.0293998	2AG_24hrs down vs 2AG_4hrs
YWHAZ	1772.47	1007.59	-1.75912	0.0456376	2AG_24hrs down vs 2AG_4hrs
TSG101	285.598	161.924	-1.76377	0.025159	2AG_24hrs down vs 2AG_4hrs
UQCRBP1	594.998	336.259	-1.76946	0.0435938	2AG_24hrs down vs 2AG_4hrs
ADAM8	1252.09	700.67	-1.78699	0.0127454	2AG_24hrs down vs 2AG_4hrs
DAP3	297.156	165.991	-1.79019	0.0485313	2AG_24hrs down vs 2AG_4hrs
C9orf72	298.876	166.157	-1.79876	0.0293998	2AG_24hrs down vs 2AG_4hrs
MYO9B	656.678	362.766	-1.8102	0.0414293	2AG_24hrs down vs 2AG_4hrs
SECISBP2	239.601	132.343	-1.81045	0.0293998	2AG_24hrs down vs 2AG_4hrs
SNF8	166.576	91.9967	-1.81067	0.0457572	2AG_24hrs down vs 2AG_4hrs
ZNF326	265.143	145.752	-1.81914	0.0457223	2AG_24hrs down vs 2AG_4hrs
CCT5	694.049	380.79	-1.82265	0.0248473	2AG_24hrs down vs 2AG_4hrs
QARS1	202.207	110.606	-1.82817	0.0422951	2AG_24hrs down vs 2AG_4hrs
NFYC	341.718	186.785	-1.82947	0.0407752	2AG_24hrs down vs 2AG_4hrs
PPIA	1798.04	978.712	-1.83715	0.00217256	2AG_24hrs down vs 2AG_4hrs
MED26	75.3185	40.9239	-1.84045	0.0146628	2AG_24hrs down vs 2AG_4hrs
SAR1A	318.676	173.114	-1.84084	0.03517	2AG_24hrs down vs 2AG_4hrs
DDIT3	520.43	281.893	-1.8462	0.0389737	2AG_24hrs down vs 2AG_4hrs
HADHA	411.352	222.5	-1.84877	0.0485313	2AG_24hrs down vs 2AG_4hrs
EIF5	842.723	455.449	-1.85031	0.0329043	2AG_24hrs down vs 2AG_4hrs
GPBP1	454.881	245.354	-1.85397	0.0265942	2AG_24hrs down vs 2AG_4hrs
PIK3R5	2564.38	1377.99	-1.86096	0.00264681	2AG_24hrs down vs 2AG_4hrs
NORAD	1090.94	585.771	-1.86239	0.0116474	2AG_24hrs down vs 2AG_4hrs
CHD4	1065.71	570.45	-1.86819	0.0271645	2AG_24hrs down vs 2AG_4hrs
ABCF1	831.465	441.89	-1.88161	0.0302014	2AG_24hrs down vs 2AG_4hrs
SRSF1	322.653	171.02	-1.88663	0.0448373	2AG_24hrs down vs 2AG_4hrs
FAM120AOS	342.685	181.287	-1.89028	0.0134101	2AG_24hrs down vs 2AG_4hrs
MATR3	321.305	169.402	-1.8967	0.0338523	2AG_24hrs down vs 2AG_4hrs
ZSCAN16-AS1	128.285	66.5109	-1.92878	0.0462247	2AG_24hrs down vs 2AG_4hrs
ARHGAP21	170.027	87.6736	-1.93932	0.0397226	2AG_24hrs down vs 2AG_4hrs
MED15	687.784	354.035	-1.9427	0.0274742	2AG_24hrs down vs 2AG_4hrs
KCTD10	197.761	100.878	-1.9604	0.0437373	2AG_24hrs down vs 2AG_4hrs
HNRNPK	3266.63	1666.08	-1.96067	0.00435479	2AG_24hrs down vs 2AG_4hrs
DDX3X	1291.38	658.158	-1.96211	0.016783	2AG_24hrs down vs 2AG_4hrs
MRPL53	220.183	112.177	-1.96282	0.0293998	2AG_24hrs down vs 2AG_4hrs
UBE2Z	839.499	427.375	-1.96431	0.0421512	2AG_24hrs down vs 2AG_4hrs
EEF1D	493.802	250.063	-1.97471	0.0357568	2AG_24hrs down vs 2AG_4hrs
TAF1D	406.01	205.028	-1.98027	0.0335805	2AG_24hrs down vs 2AG_4hrs
HIGD2A	444.997	222.806	-1.99724	0.0356543	2AG_24hrs down vs 2AG_4hrs
ARIH2	568.021	283.122	-2.00628	0.0176537	2AG_24hrs down vs 2AG_4hrs
WAPL	591.357	294.529	-2.00781	0.0120381	2AG_24hrs down vs 2AG_4hrs
EMD	759.83	377.416	-2.01324	0.00953869	2AG_24hrs down vs 2AG_4hrs
EIF3G	245.137	121.597	-2.01598	0.0439688	2AG_24hrs down vs 2AG_4hrs
DBNL	692.66	343.307	-2.01761	0.00606044	2AG_24hrs down vs 2AG_4hrs
MEF2A	398.23	196.236	-2.02934	0.0313715	2AG_24hrs down vs 2AG_4hrs
ITPRID2	404.399	198.854	-2.03365	0.011278	2AG_24hrs down vs 2AG_4hrs
SRSF11	1037.35	508.686	-2.03927	0.00597355	2AG_24hrs down vs 2AG_4hrs
TRIM23	53.5744	26.2681	-2.03952	0.0448085	2AG_24hrs down vs 2AG_4hrs
SRRM2	2425.3	1188.42	-2.04077	0.00216093	2AG_24hrs down vs 2AG_4hrs
PSME4	290.585	141.639	-2.05158	0.0248565	2AG_24hrs down vs 2AG_4hrs
PSME3	377.071	183.073	-2.05967	0.0485313	2AG_24hrs down vs 2AG_4hrs
MED13L	627.624	304.373	-2.06202	0.00313705	2AG_24hrs down vs 2AG_4hrs
TMEM230	253.9	122.995	-2.06431	0.0153926	2AG_24hrs down vs 2AG_4hrs
MAPK13	137.324	66.4851	-2.06549	0.0434	2AG_24hrs down vs 2AG_4hrs
CEBPG	182.53	88.0487	-2.07306	0.0478041	2AG_24hrs down vs 2AG_4hrs
SET	3135.83	1510.3	-2.07629	0.00543753	2AG_24hrs down vs 2AG_4hrs
CYLD	476.423	228.758	-2.08265	0.0297075	2AG_24hrs down vs 2AG_4hrs
C5orf24	289.945	139.173	-2.08335	0.026693	2AG_24hrs down vs 2AG_4hrs
HNRNPA3	1190.49	568.496	-2.0941	0.0274742	2AG_24hrs down vs 2AG_4hrs
SLC25A3	532.051	253.8	-2.09634	0.00263919	2AG_24hrs down vs 2AG_4hrs
SPTY2D1	306.671	146.262	-2.09672	0.0276724	2AG_24hrs down vs 2AG_4hrs
TMEM185B	152.62	72.7607	-2.09755	0.0146628	2AG_24hrs down vs 2AG_4hrs
TEPSIN	185.863	88.4646	-2.10099	0.0485111	2AG_24hrs down vs 2AG_4hrs
CSDE1	2886.02	1373.19	-2.10169	0.0167454	2AG_24hrs down vs 2AG_4hrs
FUS	3366.46	1592.93	-2.11337	0.00639759	2AG_24hrs down vs 2AG_4hrs
AFTPH	460.616	216.566	-2.12691	0.0235438	2AG_24hrs down vs 2AG_4hrs
BORCS7	150.167	70.5733	-2.12782	0.00827785	2AG_24hrs down vs 2AG_4hrs
PRPF40A	734.862	342.159	-2.14772	0.0453924	2AG_24hrs down vs 2AG_4hrs
SSR3	762.457	354.9	-2.14837	0.0147905	2AG_24hrs down vs 2AG_4hrs
CAPN15	255.643	118.834	-2.15126	0.01926	2AG_24hrs down vs 2AG_4hrs
CCNY	394.926	183.205	-2.15565	0.00166509	2AG_24hrs down vs 2AG_4hrs
EIF2S3	699.981	323.982	-2.16055	0.0144374	2AG_24hrs down vs 2AG_4hrs
RBPJ	951.907	436.301	-2.18177	0.0349353	2AG_24hrs down vs 2AG_4hrs
SEC11A	832.352	380.694	-2.18641	0.0287991	2AG_24hrs down vs 2AG_4hrs
ATP6V1F	2744.19	1251.49	-2.19274	0.041118	2AG_24hrs down vs 2AG_4hrs
GLRX3	199.858	89.9495	-2.22189	0.0466225	2AG_24hrs down vs 2AG_4hrs
RPS20	6692.77	3010.13	-2.22342	0.00427709	2AG_24hrs down vs 2AG_4hrs
PTMA	2189.38	980.738	-2.23238	0.0367516	2AG_24hrs down vs 2AG_4hrs
SENP6	188.658	84.5002	-2.23264	0.0438679	2AG_24hrs down vs 2AG_4hrs
S100A10	5082.85	2272.32	-2.23686	0.0293998	2AG_24hrs down vs 2AG_4hrs
LARP4B	283.137	126.38	-2.24037	0.0153926	2AG_24hrs down vs 2AG_4hrs
KHNYN	629.91	281.066	-2.24115	0.00353952	2AG_24hrs down vs 2AG_4hrs
EIF3A	1408.55	628.385	-2.24155	0.00313705	2AG_24hrs down vs 2AG_4hrs
HCFC1	298.789	132.434	-2.25614	0.00443506	2AG_24hrs down vs 2AG_4hrs
GPX1	1203.62	532.279	-2.26126	0.0362712	2AG_24hrs down vs 2AG_4hrs
TUG1	610.971	269.485	-2.26718	0.0265942	2AG_24hrs down vs 2AG_4hrs
PRPF19	125.439	54.862	-2.28645	0.0488251	2AG_24hrs down vs 2AG_4hrs
TRIO	399.825	174.817	-2.2871	0.0154312	2AG_24hrs down vs 2AG_4hrs
MGAT4B	620.476	270.284	-2.29565	0.00625771	2AG_24hrs down vs 2AG_4hrs
LOC728392	129.6	56.3923	-2.29818	0.0334391	2AG_24hrs down vs 2AG_4hrs
AP1S2	1275.08	554.214	-2.3007	0.0329257	2AG_24hrs down vs 2AG_4hrs
CHD2	1496.93	649.702	-2.30402	0.0171945	2AG_24hrs down vs 2AG_4hrs
NSA2	883.199	383.182	-2.30491	0.0125326	2AG_24hrs down vs 2AG_4hrs
SNRPB	1123.75	486.207	-2.31126	0.0113479	2AG_24hrs down vs 2AG_4hrs
MSL2	318.287	137.669	-2.31197	0.0411183	2AG_24hrs down vs 2AG_4hrs
PRDM1	549.359	237.359	-2.31446	0.0201861	2AG_24hrs down vs 2AG_4hrs
NOTCH2	564.702	243.964	-2.3147	0.0217798	2AG_24hrs down vs 2AG_4hrs
AFF1-AS1	16.5576	7.11868	-2.32594	0.0266887	2AG_24hrs down vs 2AG_4hrs
GPATCH2L	781.232	335.869	-2.326	0.00841262	2AG_24hrs down vs 2AG_4hrs
IRF1	1312.79	563.721	-2.3288	0.0434	2AG_24hrs down vs 2AG_4hrs
PCBP2	1232.95	524.363	-2.35132	0.00433233	2AG_24hrs down vs 2AG_4hrs
JAK1	1781.72	754.235	-2.36228	0.0466225	2AG_24hrs down vs 2AG_4hrs
SF3B5	594.022	251.322	-2.36359	0.0149737	2AG_24hrs down vs 2AG_4hrs
EIF3K	544.761	230.081	-2.36769	0.00541073	2AG_24hrs down vs 2AG_4hrs
NELFCD	122.329	51.2526	-2.38679	0.0339888	2AG_24hrs down vs 2AG_4hrs
DESI2	143.058	59.0591	-2.42228	0.0406612	2AG_24hrs down vs 2AG_4hrs
PHF11	358.283	147.854	-2.42322	0.0181477	2AG_24hrs down vs 2AG_4hrs
TRAF3	519.33	213.098	-2.43705	0.0293998	2AG_24hrs down vs 2AG_4hrs
DNAJC2	225.038	92.0845	-2.44382	0.0332993	2AG_24hrs down vs 2AG_4hrs
RBBP6	455.693	186.453	-2.444	0.0293998	2AG_24hrs down vs 2AG_4hrs
COX4I1	1740.82	711.854	-2.44547	0.00140177	2AG_24hrs down vs 2AG_4hrs
PLEC	1622.93	660.287	-2.45791	0.0266887	2AG_24hrs down vs 2AG_4hrs
BIRC2	770.643	310.627	-2.48093	0.043634	2AG_24hrs down vs 2AG_4hrs
ERCC6	135.313	54.4224	-2.48634	0.0183111	2AG_24hrs down vs 2AG_4hrs
KLHL5	575.262	231.322	-2.48685	0.0248565	2AG_24hrs down vs 2AG_4hrs
PURB	431.785	172.363	-2.5051	0.0274742	2AG_24hrs down vs 2AG_4hrs
MAPK6	485.2	193.486	-2.50767	0.0416534	2AG_24hrs down vs 2AG_4hrs
MAX	471	187.789	-2.50813	0.0269436	2AG_24hrs down vs 2AG_4hrs
UBA52	2432.91	965.513	-2.51981	0.00316119	2AG_24hrs down vs 2AG_4hrs
CLK1	578.747	229.415	-2.52271	0.0313715	2AG_24hrs down vs 2AG_4hrs
SKIL	1808.47	710.829	-2.54417	0.00331441	2AG_24hrs down vs 2AG_4hrs
U2AF1L5	1520.24	597.39	-2.54481	0.0131921	2AG_24hrs down vs 2AG_4hrs
C6orf62	730.986	286.902	-2.54786	0.0329257	2AG_24hrs down vs 2AG_4hrs
KMT2D	115.105	45.1617	-2.54874	0.00987275	2AG_24hrs down vs 2AG_4hrs
NAP1L1	1699.94	666.379	-2.55101	0.00264681	2AG_24hrs down vs 2AG_4hrs
TIPARP	913.62	354.012	-2.58076	0.0020572	2AG_24hrs down vs 2AG_4hrs
RPS9	4916.64	1898.8	-2.58934	0.000995565	2AG_24hrs down vs 2AG_4hrs
LFNG	836.787	323.009	-2.5906	0.0440429	2AG_24hrs down vs 2AG_4hrs
TRA2A	667.094	257.343	-2.59224	0.0163588	2AG_24hrs down vs 2AG_4hrs
RIF1	484.551	186.817	-2.59372	0.0293998	2AG_24hrs down vs 2AG_4hrs
ZNF622	121.274	46.6046	-2.60218	0.0106224	2AG_24hrs down vs 2AG_4hrs
RETREG1	65.3066	24.9624	-2.6162	0.0483734	2AG_24hrs down vs 2AG_4hrs
SNRPD2	373.544	142.54	-2.62063	0.0310797	2AG_24hrs down vs 2AG_4hrs
ULK1	695.103	264.601	-2.62699	0.0200163	2AG_24hrs down vs 2AG_4hrs
IRAK1	642.016	243.747	-2.63394	0.0123045	2AG_24hrs down vs 2AG_4hrs
FAM193A	230.872	87.5524	-2.63696	0.0142231	2AG_24hrs down vs 2AG_4hrs
CCNL1	1071.77	405.211	-2.64496	0.0191137	2AG_24hrs down vs 2AG_4hrs
SERBP1	1250.48	472.202	-2.64819	0.0020572	2AG_24hrs down vs 2AG_4hrs
NRBF2	142.014	53.3108	-2.66389	0.0293998	2AG_24hrs down vs 2AG_4hrs
EIF3F	459.6	171.197	-2.68462	0.0269154	2AG_24hrs down vs 2AG_4hrs
UQCRC1	178.222	66.3393	-2.68652	0.0273016	2AG_24hrs down vs 2AG_4hrs
ILF3	433.83	160.313	-2.70614	0.0277879	2AG_24hrs down vs 2AG_4hrs
CWC25	440.875	161.911	-2.72294	0.00435479	2AG_24hrs down vs 2AG_4hrs
ALYREF	159.927	58.694	-2.72475	0.0349001	2AG_24hrs down vs 2AG_4hrs
CSTA	1495.53	548.185	-2.72814	0.0268397	2AG_24hrs down vs 2AG_4hrs
MPP1	466.797	170.677	-2.73497	0.00677472	2AG_24hrs down vs 2AG_4hrs
TOMM20	183.251	66.7395	-2.74576	0.0488251	2AG_24hrs down vs 2AG_4hrs
LIMD2	1029.31	373.976	-2.75234	0.0494069	2AG_24hrs down vs 2AG_4hrs
UQCRC2	259.345	94.2062	-2.75295	0.0123045	2AG_24hrs down vs 2AG_4hrs
OLR1	2718.51	986.709	-2.75513	0.0477619	2AG_24hrs down vs 2AG_4hrs
NCL	1326.32	477.139	-2.77974	0.0144977	2AG_24hrs down vs 2AG_4hrs
RAN	1001.84	359.954	-2.78325	0.0428691	2AG_24hrs down vs 2AG_4hrs
FGR	3325.83	1190.47	-2.79372	0.00843674	2AG_24hrs down vs 2AG_4hrs
POLR2D	143.041	50.8971	-2.81039	0.0445245	2AG_24hrs down vs 2AG_4hrs
POLR2L	380.441	134.658	-2.82524	0.0269719	2AG_24hrs down vs 2AG_4hrs
EMP3	1931.15	683.304	-2.8262	0.0128938	2AG_24hrs down vs 2AG_4hrs
TOMM7	1473.71	515.907	-2.85654	0.00331183	2AG_24hrs down vs 2AG_4hrs
CD37	1347.95	467.663	-2.88232	0.0485313	2AG_24hrs down vs 2AG_4hrs
EIF3J	579.55	200.785	-2.88642	0.00612701	2AG_24hrs down vs 2AG_4hrs
EIF4A1	3311.53	1142.58	-2.8983	0.00199994	2AG_24hrs down vs 2AG_4hrs
TPT1	15849.1	5446.55	-2.90993	0.00548821	2AG_24hrs down vs 2AG_4hrs
CD58	573.026	196.796	-2.91177	0.0293998	2AG_24hrs down vs 2AG_4hrs
TLR4	492.691	169.151	-2.91273	0.0293219	2AG_24hrs down vs 2AG_4hrs
SH2B3	281.346	95.9263	-2.93293	0.0329257	2AG_24hrs down vs 2AG_4hrs
STK40	737.399	250.771	-2.94053	0.00543517	2AG_24hrs down vs 2AG_4hrs
RPS25	1557.4	529.451	-2.94155	0.0320481	2AG_24hrs down vs 2AG_4hrs
ARF6	796.686	266.898	-2.98499	0.00639759	2AG_24hrs down vs 2AG_4hrs
DDX39B	1208.03	404.176	-2.98887	0.0423273	2AG_24hrs down vs 2AG_4hrs
KLF7	353.307	117.631	-3.00351	0.00415829	2AG_24hrs down vs 2AG_4hrs
TARS1	1362.37	451.51	-3.01736	0.0239647	2AG_24hrs down vs 2AG_4hrs
CNTROB	101.746	33.6616	-3.02261	0.0125409	2AG_24hrs down vs 2AG_4hrs
ZNF91	54.3106	17.9618	-3.02367	0.0205115	2AG_24hrs down vs 2AG_4hrs
MARS1	347.578	114.511	-3.03533	0.0063504	2AG_24hrs down vs 2AG_4hrs
E2F3	600.225	197.418	-3.04038	0.00678735	2AG_24hrs down vs 2AG_4hrs
OXA1L	225.517	73.86	-3.0533	0.0453157	2AG_24hrs down vs 2AG_4hrs
TAGLN2	5277.9	1713.2	-3.08072	0.00248054	2AG_24hrs down vs 2AG_4hrs
SRSF6	242.716	78.1574	-3.10548	0.0423273	2AG_24hrs down vs 2AG_4hrs
IPO5	150.913	48.4345	-3.11583	0.0148764	2AG_24hrs down vs 2AG_4hrs
EIF3D	846.083	268.933	-3.14607	0.00639759	2AG_24hrs down vs 2AG_4hrs
TES	628.684	195.957	-3.20828	0.0147235	2AG_24hrs down vs 2AG_4hrs
UBA2	199.329	61.8215	-3.22426	0.0362551	2AG_24hrs down vs 2AG_4hrs
ATXN1-AS1	34.9492	10.8231	-3.22912	0.0485313	2AG_24hrs down vs 2AG_4hrs
TPRA1	369.39	114.157	-3.23581	0.0112298	2AG_24hrs down vs 2AG_4hrs
PSME2	167.412	51.6709	-3.23996	0.049548	2AG_24hrs down vs 2AG_4hrs
TCERG1	290.894	89.7611	-3.24076	0.0407714	2AG_24hrs down vs 2AG_4hrs
SNHG6	515.553	158.94	-3.2437	0.00987275	2AG_24hrs down vs 2AG_4hrs
NOTCH2NLB	1970.81	601.532	-3.27632	0.0142126	2AG_24hrs down vs 2AG_4hrs
ANKRD19P	108.675	32.9655	-3.29662	0.0171058	2AG_24hrs down vs 2AG_4hrs
POU2F2	3330	1007.59	-3.30491	0.0347597	2AG_24hrs down vs 2AG_4hrs
SPAG9	1320.24	399.268	-3.30665	0.00441834	2AG_24hrs down vs 2AG_4hrs
BTF3	915.061	276.558	-3.30875	0.00669078	2AG_24hrs down vs 2AG_4hrs
BCL2L13	208.206	62.4264	-3.33522	0.0293998	2AG_24hrs down vs 2AG_4hrs
EIF1AX	704.539	209.09	-3.36955	0.0167454	2AG_24hrs down vs 2AG_4hrs
KMT2E-AS1	174.111	51.3275	-3.39215	0.0322371	2AG_24hrs down vs 2AG_4hrs
MAT2A	512.685	149.855	-3.4212	0.00953869	2AG_24hrs down vs 2AG_4hrs
ZFAND2A	146.495	42.6355	-3.43599	0.00313705	2AG_24hrs down vs 2AG_4hrs
GPCPD1	982.67	282.735	-3.47559	0.0268397	2AG_24hrs down vs 2AG_4hrs
SQSTM1	15261	4389.16	-3.47697	0.0240635	2AG_24hrs down vs 2AG_4hrs
LMNA	2850.28	818.994	-3.48022	0.0466225	2AG_24hrs down vs 2AG_4hrs
SFPQ	2299.87	659.552	-3.48702	0.0235557	2AG_24hrs down vs 2AG_4hrs
EZR	373.63	107.053	-3.49015	0.0123045	2AG_24hrs down vs 2AG_4hrs
PARVB	192.145	53.7603	-3.5741	0.0439688	2AG_24hrs down vs 2AG_4hrs
NACA	1383.15	381.244	-3.62798	0.00313705	2AG_24hrs down vs 2AG_4hrs
RPS28	6409.4	1753.24	-3.65574	0.0268397	2AG_24hrs down vs 2AG_4hrs
RPS27A	8177.47	2235.85	-3.65743	0.0010311	2AG_24hrs down vs 2AG_4hrs
PCNP	1363.73	371.651	-3.66938	0.00521202	2AG_24hrs down vs 2AG_4hrs
DGKD	231.171	62.9901	-3.66996	0.0175969	2AG_24hrs down vs 2AG_4hrs
SMG1P3	385.107	104.753	-3.67634	0.0448709	2AG_24hrs down vs 2AG_4hrs
ANXA1	1206.67	328.163	-3.67706	0.0426964	2AG_24hrs down vs 2AG_4hrs
LOC401261	62.1253	16.7863	-3.70094	0.0452611	2AG_24hrs down vs 2AG_4hrs
RPL28	1990.63	535.807	-3.7152	0.00313705	2AG_24hrs down vs 2AG_4hrs
CARS1	572.369	152.117	-3.76268	0.0405085	2AG_24hrs down vs 2AG_4hrs
VIM	14895.4	3948.63	-3.77229	0.0293998	2AG_24hrs down vs 2AG_4hrs
RACK1	2153.82	570.096	-3.77799	0.00639759	2AG_24hrs down vs 2AG_4hrs
BTG2	2417.02	639.608	-3.77891	0.0242864	2AG_24hrs down vs 2AG_4hrs
HSPA9	310.369	81.464	-3.80989	0.0173929	2AG_24hrs down vs 2AG_4hrs
CEBPZ	271.251	71.1463	-3.81258	0.0144225	2AG_24hrs down vs 2AG_4hrs
PRNP	496.25	129.471	-3.83291	0.0310797	2AG_24hrs down vs 2AG_4hrs
ZNF746	279.202	72.5756	-3.84705	0.0349353	2AG_24hrs down vs 2AG_4hrs
SLC25A13	143.071	37.1204	-3.85424	0.0237204	2AG_24hrs down vs 2AG_4hrs
RPL41	16093.2	4165.31	-3.86362	0.0010311	2AG_24hrs down vs 2AG_4hrs
HNRNPH1	1403.99	361.433	-3.88451	0.00313705	2AG_24hrs down vs 2AG_4hrs
NOP53	600.11	154.02	-3.89631	0.00435479	2AG_24hrs down vs 2AG_4hrs
HNRNPAB	414.805	105.854	-3.91864	0.0140529	2AG_24hrs down vs 2AG_4hrs
HTATSF1P2	1099.48	280.424	-3.92079	0.0255144	2AG_24hrs down vs 2AG_4hrs
CLEC2B	240.509	61.185	-3.93085	0.0291978	2AG_24hrs down vs 2AG_4hrs
CARD16	930.347	235.995	-3.94223	0.000539111	2AG_24hrs down vs 2AG_4hrs
RPL23	3837.32	972.236	-3.94691	0.011274	2AG_24hrs down vs 2AG_4hrs
NOTCH1	951.877	239.935	-3.96722	0.0332237	2AG_24hrs down vs 2AG_4hrs
YBX1	1521.58	382.815	-3.97472	0.00698211	2AG_24hrs down vs 2AG_4hrs
FAU	7275.9	1818.07	-4.00199	0.00313705	2AG_24hrs down vs 2AG_4hrs
EIF4B	677.023	167.543	-4.04089	0.00433233	2AG_24hrs down vs 2AG_4hrs
LINC00987	279.893	69.2349	-4.04266	0.0349001	2AG_24hrs down vs 2AG_4hrs
RPL23P8	320.706	79.2483	-4.04685	0.0144225	2AG_24hrs down vs 2AG_4hrs
CD86	204.773	50.5419	-4.05156	0.0413964	2AG_24hrs down vs 2AG_4hrs
EIF3CL	407.784	99.8158	-4.08537	0.0166602	2AG_24hrs down vs 2AG_4hrs
PTRHD1	137.17	32.836	-4.17743	0.0165134	2AG_24hrs down vs 2AG_4hrs
IFITM2	661.612	158.065	-4.18569	0.0336967	2AG_24hrs down vs 2AG_4hrs
U2AF1	664.812	156.746	-4.24133	0.00415829	2AG_24hrs down vs 2AG_4hrs
NCOR2	1640.44	386.157	-4.24812	0.00318687	2AG_24hrs down vs 2AG_4hrs
WHAMMP1	170.189	39.5563	-4.30246	0.00978199	2AG_24hrs down vs 2AG_4hrs
EIF3H	575.238	133.245	-4.31715	0.0196466	2AG_24hrs down vs 2AG_4hrs
ATF4	1406.3	323.756	-4.3437	0.00930526	2AG_24hrs down vs 2AG_4hrs
HCST	632.371	145.264	-4.35326	0.0362155	2AG_24hrs down vs 2AG_4hrs
TGFB1	577.89	132.281	-4.36865	0.00686794	2AG_24hrs down vs 2AG_4hrs
EEF1G	1473.97	335.939	-4.38761	0.00196262	2AG_24hrs down vs 2AG_4hrs
LOC107984974	1131.24	257.075	-4.40044	0.0205115	2AG_24hrs down vs 2AG_4hrs
EIF1	8216.8	1856.57	-4.42581	0.0269719	2AG_24hrs down vs 2AG_4hrs
LGALS3	3442.18	777.33	-4.42821	0.00761123	2AG_24hrs down vs 2AG_4hrs
ISG20	189.23	42.6746	-4.43425	0.01926	2AG_24hrs down vs 2AG_4hrs
MMP2-AS1	22.7054	5.09691	-4.45473	0.0491017	2AG_24hrs down vs 2AG_4hrs
PDCD11	85.7762	19.0148	-4.51103	0.00625922	2AG_24hrs down vs 2AG_4hrs
ZNF513	64.0989	14.114	-4.5415	0.00867434	2AG_24hrs down vs 2AG_4hrs
PABPC1	28536.6	6228.23	-4.58181	0.00264681	2AG_24hrs down vs 2AG_4hrs
RPL35A	3569.41	764.565	-4.66856	0.0131921	2AG_24hrs down vs 2AG_4hrs
RPS3	8145.75	1740.1	-4.6812	0.000539111	2AG_24hrs down vs 2AG_4hrs
RPS10	2892.73	615.905	-4.69671	0.00143818	2AG_24hrs down vs 2AG_4hrs
RPS15	2213.34	466.083	-4.74881	0.00691845	2AG_24hrs down vs 2AG_4hrs
CD226	127.938	26.9177	-4.75295	0.0407714	2AG_24hrs down vs 2AG_4hrs
ZNF316	339.908	69.3398	-4.90206	0.00876048	2AG_24hrs down vs 2AG_4hrs
RPS27	7664.79	1560.87	-4.91059	0.00345447	2AG_24hrs down vs 2AG_4hrs
EIF3E	390.016	79.2203	-4.92318	0.0280159	2AG_24hrs down vs 2AG_4hrs
HNRNPA1	1103.49	223.938	-4.92766	0.00761123	2AG_24hrs down vs 2AG_4hrs
CLCF1	162.52	32.9456	-4.93299	0.0289598	2AG_24hrs down vs 2AG_4hrs
RPL38	4921.02	996.457	-4.93852	0.0100641	2AG_24hrs down vs 2AG_4hrs
NACA2	364.456	73.7332	-4.94291	0.0137384	2AG_24hrs down vs 2AG_4hrs
RPS7	2855.57	567.176	-5.03472	0.00457443	2AG_24hrs down vs 2AG_4hrs
RPS3A	2411.24	471.303	-5.11611	0.00500668	2AG_24hrs down vs 2AG_4hrs
RPL27A	6377.93	1241.13	-5.13882	0.000539111	2AG_24hrs down vs 2AG_4hrs
PIEZO1	271.477	52.7557	-5.14593	0.0385166	2AG_24hrs down vs 2AG_4hrs
EIF3L	516.537	98.9274	-5.22138	0.0045233	2AG_24hrs down vs 2AG_4hrs
HLA-DRB1	11868.2	2272.86	-5.22172	0.0404031	2AG_24hrs down vs 2AG_4hrs
RPL9	2228	424.346	-5.25043	0.00217256	2AG_24hrs down vs 2AG_4hrs
RPL36	1651.92	312.053	-5.29371	0.0023361	2AG_24hrs down vs 2AG_4hrs
SPRED2	23.9836	4.52825	-5.29643	0.0142179	2AG_24hrs down vs 2AG_4hrs
KDELR3	11.3039	2.13277	-5.3001	0.0406612	2AG_24hrs down vs 2AG_4hrs
RPL17	1318.69	246.859	-5.34186	0.00517863	2AG_24hrs down vs 2AG_4hrs
RPL10	3504.29	652.015	-5.37456	0.00196262	2AG_24hrs down vs 2AG_4hrs
RPL31	4424.89	818.967	-5.40301	0.0123045	2AG_24hrs down vs 2AG_4hrs
LINC00641	157.366	28.8062	-5.46294	0.0381667	2AG_24hrs down vs 2AG_4hrs
RPLP2	6943.66	1268.06	-5.47583	0.00239101	2AG_24hrs down vs 2AG_4hrs
RPL6	3961.25	710.643	-5.57417	0.00199994	2AG_24hrs down vs 2AG_4hrs
RPL11	2470.02	442.821	-5.57792	0.00532936	2AG_24hrs down vs 2AG_4hrs
ZNF660	19.3283	3.43193	-5.6319	0.0386538	2AG_24hrs down vs 2AG_4hrs
MZT2A	70.2707	12.2628	-5.73042	0.0405085	2AG_24hrs down vs 2AG_4hrs
RPL19	3060.26	527.057	-5.80631	0.0106224	2AG_24hrs down vs 2AG_4hrs
RPL18	3247.28	558.459	-5.81471	0.000995565	2AG_24hrs down vs 2AG_4hrs
RPS16	4886.75	833.395	-5.86367	0.00370414	2AG_24hrs down vs 2AG_4hrs
RPL15	5018.42	854.867	-5.87041	0.00225578	2AG_24hrs down vs 2AG_4hrs
CD151	229.892	39.13	-5.87508	0.0428691	2AG_24hrs down vs 2AG_4hrs
PHF19	340.959	57.2089	-5.95989	0.0481198	2AG_24hrs down vs 2AG_4hrs
RPL8	2949.52	493.961	-5.97116	0.00063312	2AG_24hrs down vs 2AG_4hrs
PMEPA1	284.155	47.4148	-5.99296	0.0349001	2AG_24hrs down vs 2AG_4hrs
GTF2IRD2B	61.4713	10.2168	-6.01668	0.00543517	2AG_24hrs down vs 2AG_4hrs
RPL13AP5	5366.54	888.187	-6.04213	0.00063312	2AG_24hrs down vs 2AG_4hrs
RPS29	20891.4	3437.34	-6.07779	0.00975882	2AG_24hrs down vs 2AG_4hrs
CDCA4	218.782	35.9551	-6.08488	0.0404858	2AG_24hrs down vs 2AG_4hrs
RPL37	6826.22	1118.71	-6.10185	0.00199994	2AG_24hrs down vs 2AG_4hrs
DUSP2	1312.67	214.664	-6.11501	0.0321116	2AG_24hrs down vs 2AG_4hrs
RRN3P3	77.762	12.6857	-6.12992	0.0424611	2AG_24hrs down vs 2AG_4hrs
KLF10	316.478	51.1446	-6.18792	0.0446166	2AG_24hrs down vs 2AG_4hrs
CATSPER2P1	12.7036	2.04752	-6.20437	0.00748191	2AG_24hrs down vs 2AG_4hrs
RPS21	4636.58	745.605	-6.21855	0.00217256	2AG_24hrs down vs 2AG_4hrs
RPLP1	12622.7	1999.58	-6.31267	0.00063312	2AG_24hrs down vs 2AG_4hrs
RPL39	6656.91	1046.77	-6.35948	0.00247586	2AG_24hrs down vs 2AG_4hrs
RPL37A	13913	2177.01	-6.39088	0.000995565	2AG_24hrs down vs 2AG_4hrs
RPL13A	1430.41	223.597	-6.39725	0.00319164	2AG_24hrs down vs 2AG_4hrs
RPL12	1109.9	172.828	-6.42201	0.00320826	2AG_24hrs down vs 2AG_4hrs
RPL24	2437.88	378.422	-6.44222	0.0010311	2AG_24hrs down vs 2AG_4hrs
RPS14P3	2322.98	359.074	-6.46936	0.0190941	2AG_24hrs down vs 2AG_4hrs
CAMKK2	748.793	114.844	-6.52007	0.00548821	2AG_24hrs down vs 2AG_4hrs
HLA-DQB1	740.302	113.371	-6.52992	0.0318057	2AG_24hrs down vs 2AG_4hrs
ERP29	535.992	81.6212	-6.56682	0.0100641	2AG_24hrs down vs 2AG_4hrs
RPS11	5687.54	865.003	-6.57517	0.00198845	2AG_24hrs down vs 2AG_4hrs
RPL21	1270.74	192.314	-6.60767	0.0144225	2AG_24hrs down vs 2AG_4hrs
RPS12	5318.57	802.412	-6.62822	0.00313705	2AG_24hrs down vs 2AG_4hrs
RPL29	701.949	105.773	-6.63637	0.0307062	2AG_24hrs down vs 2AG_4hrs
RPL34	5000.53	752.166	-6.64817	0.00669078	2AG_24hrs down vs 2AG_4hrs
RPL7	1427.22	214.007	-6.66902	0.00313705	2AG_24hrs down vs 2AG_4hrs
RPS15A	2416.57	357.818	-6.75362	0.0153113	2AG_24hrs down vs 2AG_4hrs
RPS24	6997.2	1034.2	-6.76581	0.000443269	2AG_24hrs down vs 2AG_4hrs
RPL27	2611.59	384.561	-6.79109	0.00616986	2AG_24hrs down vs 2AG_4hrs
GDF9	52.9889	7.80177	-6.79191	0.0337915	2AG_24hrs down vs 2AG_4hrs
RPS5	904.822	132.979	-6.80424	0.00848574	2AG_24hrs down vs 2AG_4hrs
LOC107985115	23.1939	3.40026	-6.82121	0.0258014	2AG_24hrs down vs 2AG_4hrs
RPS4X	2790.41	407.667	-6.84482	0.00199994	2AG_24hrs down vs 2AG_4hrs
P2RX7	529.419	74.3329	-7.12226	0.00345447	2AG_24hrs down vs 2AG_4hrs
HCP5	295.431	41.1582	-7.17794	0.0342068	2AG_24hrs down vs 2AG_4hrs
LOC105372480	18.924	2.62536	-7.20815	0.0293998	2AG_24hrs down vs 2AG_4hrs
CST3	1285.07	178.113	-7.21492	0.00780916	2AG_24hrs down vs 2AG_4hrs
MTHFD1L	58.3674	7.90758	-7.3812	0.0385166	2AG_24hrs down vs 2AG_4hrs
RPL22	3042	411.392	-7.3944	0.00199994	2AG_24hrs down vs 2AG_4hrs
TAPT1-AS1	513.268	68.3497	-7.50944	0.0045233	2AG_24hrs down vs 2AG_4hrs
RPL7A	4337.65	569.134	-7.6215	0.0088637	2AG_24hrs down vs 2AG_4hrs
RPS14	5569.3	730.521	-7.62374	0.000995565	2AG_24hrs down vs 2AG_4hrs
RPS17	3050.58	400.134	-7.62389	0.00661868	2AG_24hrs down vs 2AG_4hrs
RPS6	2930.63	384.356	-7.62478	0.00411993	2AG_24hrs down vs 2AG_4hrs
CKAP2L	11.1125	1.45624	-7.63093	0.0306635	2AG_24hrs down vs 2AG_4hrs
EEF2	2902.05	374.219	-7.75495	0.000443269	2AG_24hrs down vs 2AG_4hrs
CSF3R	758.007	96.849	-7.82669	0.0094267	2AG_24hrs down vs 2AG_4hrs
ECE1	1068.22	135.167	-7.90295	0.0217602	2AG_24hrs down vs 2AG_4hrs
RPL3	2086.38	263.742	-7.9107	0.000882375	2AG_24hrs down vs 2AG_4hrs
RPL26	5917.93	743.257	-7.96216	0.00063312	2AG_24hrs down vs 2AG_4hrs
NFKBID	310.274	38.813	-7.99407	0.0342124	2AG_24hrs down vs 2AG_4hrs
SNHG32	673.339	84.1276	-8.00378	0.00975882	2AG_24hrs down vs 2AG_4hrs
BIN1	221.237	27.5112	-8.04171	0.0476273	2AG_24hrs down vs 2AG_4hrs
EPB41L4A-AS1	115.766	14.39	-8.04491	0.0251396	2AG_24hrs down vs 2AG_4hrs
RPS23	6064.06	753.042	-8.05275	0.00978199	2AG_24hrs down vs 2AG_4hrs
IQGAP2	507.19	62.6837	-8.09125	0.0466225	2AG_24hrs down vs 2AG_4hrs
RPL14	1709.91	209.111	-8.17705	0.00433233	2AG_24hrs down vs 2AG_4hrs
TIMM9	50.2267	6.12348	-8.20231	0.0205115	2AG_24hrs down vs 2AG_4hrs
SLC25A6	3239.73	394.025	-8.22214	0.00543517	2AG_24hrs down vs 2AG_4hrs
SNHG16	217.698	25.7647	-8.44947	0.0495229	2AG_24hrs down vs 2AG_4hrs
RPSA	795.544	93.3772	-8.51968	0.00435479	2AG_24hrs down vs 2AG_4hrs
C22orf42	43.0404	5.02068	-8.57263	0.0428691	2AG_24hrs down vs 2AG_4hrs
TNFSF14	272.375	31.7642	-8.57488	0.00225578	2AG_24hrs down vs 2AG_4hrs
GAS5	523.992	61.0051	-8.58932	0.00223698	2AG_24hrs down vs 2AG_4hrs
SYN1	19.4274	2.21397	-8.77489	0.0370444	2AG_24hrs down vs 2AG_4hrs
RPS13	5285.45	591.823	-8.93079	0.00158622	2AG_24hrs down vs 2AG_4hrs
EEF1B2	1305	145.601	-8.96284	0.00433233	2AG_24hrs down vs 2AG_4hrs
RPL4	1206.61	131.37	-9.18488	0.00708716	2AG_24hrs down vs 2AG_4hrs
RPL35	789.838	85.2925	-9.26035	0.0184662	2AG_24hrs down vs 2AG_4hrs
RPS8	7581.33	806.932	-9.39525	0.00370414	2AG_24hrs down vs 2AG_4hrs
ALCAM	1798.88	191.197	-9.40849	0.00978199	2AG_24hrs down vs 2AG_4hrs
RPL10A	1366.26	144.606	-9.4482	0.00319164	2AG_24hrs down vs 2AG_4hrs
RPL13	3814.16	401.995	-9.48809	0.00143818	2AG_24hrs down vs 2AG_4hrs
RBBP8	153.947	16.0049	-9.61875	0.0269719	2AG_24hrs down vs 2AG_4hrs
RPL32	3258.61	333.165	-9.78076	0.00555209	2AG_24hrs down vs 2AG_4hrs
TFDP1	55.2764	5.61506	-9.8443	0.0466378	2AG_24hrs down vs 2AG_4hrs
PPRC1	121.054	12.2689	-9.86673	0.0211831	2AG_24hrs down vs 2AG_4hrs
RPL18A	946.562	95.4236	-9.91959	0.00331441	2AG_24hrs down vs 2AG_4hrs
RPLP0	3030.34	300.236	-10.0932	0.00548821	2AG_24hrs down vs 2AG_4hrs
HLA-DRB6	324.705	32.0571	-10.129	0.0489112	2AG_24hrs down vs 2AG_4hrs
SNHG25	1168.29	114.473	-10.2058	0.00978199	2AG_24hrs down vs 2AG_4hrs
LOC100130357	174.045	15.8318	-10.9934	0.0259075	2AG_24hrs down vs 2AG_4hrs
RPS2	6370.14	573.897	-11.0998	0.00063312	2AG_24hrs down vs 2AG_4hrs
SLC1A5	480.861	42.7802	-11.2403	0.00362539	2AG_24hrs down vs 2AG_4hrs
SNHG29	319.058	28.2353	-11.3	0.00239101	2AG_24hrs down vs 2AG_4hrs
SLC25A33	101.752	8.9671	-11.3473	0.0248565	2AG_24hrs down vs 2AG_4hrs
CD109	245.426	21.437	-11.4487	0.00223836	2AG_24hrs down vs 2AG_4hrs
RPL5	2904.69	251.244	-11.5612	0.00669071	2AG_24hrs down vs 2AG_4hrs
ESPL1	16.172	1.39589	-11.5854	0.0313715	2AG_24hrs down vs 2AG_4hrs
LRRC8C-DT	11.7852	1.00346	-11.7446	0.0258014	2AG_24hrs down vs 2AG_4hrs
SNN	592.811	50.3181	-11.7813	0.0245994	2AG_24hrs down vs 2AG_4hrs
FBL	510.843	43.1517	-11.8383	0.00612701	2AG_24hrs down vs 2AG_4hrs
RPL23AP64	70.5474	5.64321	-12.5013	0.0390927	2AG_24hrs down vs 2AG_4hrs
CD74	7946.02	620.667	-12.8024	0.0116474	2AG_24hrs down vs 2AG_4hrs
RGS1	320.268	24.7478	-12.9412	0.0336967	2AG_24hrs down vs 2AG_4hrs
HMGA1	1863.22	142.256	-13.0977	0.00415829	2AG_24hrs down vs 2AG_4hrs
SMARCA5-AS1	30.7139	2.33283	-13.166	0.047337	2AG_24hrs down vs 2AG_4hrs
RPS18	2442.62	181.765	-13.4383	0.0142126	2AG_24hrs down vs 2AG_4hrs
GPSM1	50.3882	3.66545	-13.7468	0.0336224	2AG_24hrs down vs 2AG_4hrs
BYSL	54.1531	3.90051	-13.8836	0.0142126	2AG_24hrs down vs 2AG_4hrs
FAM83G	31.8995	2.2778	-14.0045	0.0037926	2AG_24hrs down vs 2AG_4hrs
HLA-DRA	13610.5	945.986	-14.3876	0.0246924	2AG_24hrs down vs 2AG_4hrs
S100P	135.481	9.36282	-14.4701	0.0108023	2AG_24hrs down vs 2AG_4hrs
PRDX2	16.295	1.12507	-14.4835	0.0383442	2AG_24hrs down vs 2AG_4hrs
MIR4435-2HG	363.3	24.5172	-14.8182	0.0242621	2AG_24hrs down vs 2AG_4hrs
TNS1	446.12	29.9563	-14.8923	0.0162977	2AG_24hrs down vs 2AG_4hrs
RPL36A	4261.22	285.041	-14.9495	0.00521202	2AG_24hrs down vs 2AG_4hrs
ACVR2A	164.663	10.8713	-15.1466	0.00900279	2AG_24hrs down vs 2AG_4hrs
AATK	253.304	16.2629	-15.5755	0.0175969	2AG_24hrs down vs 2AG_4hrs
HCAR3	502.105	30.3372	-16.5508	0.0268397	2AG_24hrs down vs 2AG_4hrs
MAP3K21	36.3687	2.10503	-17.2771	0.00514382	2AG_24hrs down vs 2AG_4hrs
ICAM4	24.0244	1.36363	-17.618	0.0410353	2AG_24hrs down vs 2AG_4hrs
CAPN2	782.63	43.3582	-18.0503	0.0227122	2AG_24hrs down vs 2AG_4hrs
AGAP2	26.8717	1.43097	-18.7786	0.0349001	2AG_24hrs down vs 2AG_4hrs
GAPT	1192.87	61.8121	-19.2983	0.00698211	2AG_24hrs down vs 2AG_4hrs
ARMH1	20.4071	1.05693	-19.3079	0.0283981	2AG_24hrs down vs 2AG_4hrs
CRIP1	863.886	43.9407	-19.6603	0.0193746	2AG_24hrs down vs 2AG_4hrs
PRR29	20.7279	1.04553	-19.8252	0.0293323	2AG_24hrs down vs 2AG_4hrs
SNORA57	21.9962	1.04363	-21.0766	0.0108345	2AG_24hrs down vs 2AG_4hrs
RRN3	106.566	4.79473	-22.2256	0.0302014	2AG_24hrs down vs 2AG_4hrs
FOSB	174.839	7.78363	-22.4624	0.0377504	2AG_24hrs down vs 2AG_4hrs
TAMALIN	112.989	4.88258	-23.1413	0.0172242	2AG_24hrs down vs 2AG_4hrs
APOBEC3A	496.097	21.0986	-23.5133	0.00825144	2AG_24hrs down vs 2AG_4hrs
ICOSLG	274.189	11.4466	-23.9537	0.0143242	2AG_24hrs down vs 2AG_4hrs
PMAIP1	360.43	14.5331	-24.8007	0.0234639	2AG_24hrs down vs 2AG_4hrs
BCYRN1	186.182	6.49387	-28.6704	0.0329257	2AG_24hrs down vs 2AG_4hrs
TMEM200B	363.65	10.6969	-33.9957	0.0177738	2AG_24hrs down vs 2AG_4hrs
SYNJ2	190.426	5.54616	-34.3347	0.0423273	2AG_24hrs down vs 2AG_4hrs
CFD	612.404	16.2489	-37.6888	0.00761123	2AG_24hrs down vs 2AG_4hrs
DEFB1	45.9751	1.19623	-38.4334	0.0137306	2AG_24hrs down vs 2AG_4hrs
SMAD3	413.71	9.6767	-42.7532	0.0148764	2AG_24hrs down vs 2AG_4hrs
OASL	204.526	4.13695	-49.4389	0.0323099	2AG_24hrs down vs 2AG_4hrs
FXYD6	138.504	2.75756	-50.2269	0.00443397	2AG_24hrs down vs 2AG_4hrs
HIVEP3	569.507	8.93167	-63.7626	0.0278728	2AG_24hrs down vs 2AG_4hrs
WHRN	77.3847	1.00421	-77.0606	0.0010311	2AG_24hrs down vs 2AG_4hrs
ICAM3	120.025	1.29453	-92.7175	0.0120381	2AG_24hrs down vs 2AG_4hrs
TNFSF8	479.646	1.4735	-325.516	0.025159	2AG_24hrs down vs 2AG_4hrs
