# Supplementary material for: Unbiased assessment of 2-arachidonoylglycerol in cardiovascular inflammation
Source: Sci Rep. 2025 Nov 21;15:41469. doi: 10.1038/s41598-025-28969-5 (PMC12645022; doi:10.1038/s41598-025-28969-5)
Supplement: Supplementary file 5 — Supplementary Information 5. [file 41598_2025_28969_MOESM5_ESM.xlsx]

## Sheet: ST 4
Supplementary Table 4 - Cytokine secretion by 2AG-treated monocytes (24hrs)
Additional information on Figure 2
	hIL12p70 (pg/ml)		IL1b (pg/ml)		IL4 (pg/ml)		IL5 (pg/ml)		IFNg (pg/ml)		IL6 (pg/ml)		IL8 (pg/ml)		IL22 (pg/ml)		TNFa (pg/ml)		IL10 (pg/ml)
Donor	Ctrl	2AG	Ctrl	2AG	Ctrl	2AG	Ctrl	2AG	Ctrl	2AG	Ctrl	2AG	Ctrl	2AG	Ctrl	2AG	Ctrl	2AG	Ctrl	2AG
1	0.441739	0.536108	15.0499	15.8396	1.79482	2.76396	0.262297	0.29683	0.122147	0.161766	841.16	1004.81	5008.12	5171.54	1.50187	0.668677	41.0163	48.5677	6.04277	6.64631
2	0.466385	0.421606	4.7628	4.87575	1.46587	2.96687	0.256027	0.344688	0.070915	0.10022	403.213	375.124	4651.11	4586.96	0.571237	0.636076	22.7553	24.8613	2.26011	2.12554
3	0.352348	0.515325	4.43032	5.55697	1.59463	3.03136	0.271383	0.351872	0.0923397	0.132213	582.092	649.578	5065.01	5235.99	1.11485	0.964839	30.1067	34.649	4.75162	4.59815
5	0.250688	0.453511	1.49713	1.94606	0.873206	1.48974	0.114678	0.286909	0.050227	0.0578355	125.079	139.418	3091.86	3801.37	1.65721	0.750027	10.0506	12.3559	1.08983	1.13544
6	0.231006	0.240748	1.46559	1.60459	0.671948	1.217	0.0956826	0.239665	0.0528445	0.0618488	44.8547	42.5919	2109.88	2201.23	0.896495	1.43899	9.79885	8.83775	0.635317	0.625138
8	0.296198	0.541428	2.44363	4.14037	1.28824	2.00088	0.090656	0.124763	0.407377	0.0868354	231.589	271.527	4567.28	4419.69	1.29836	1.97879	12.7977	15.4576	1.67308	1.90155
11	0.0727211	0.25008	1.42065	0.871625	0.317547	0.645843	0.107707	0.113404	0.0264698	0.0449617	57.7487	50.7347	1659.33	1781.56	1.73951	1.54188	3.66735	4.86676	0.389212	0.335493
12	0.168177	0.177722	0.794481	1.11478	0.024414	0.373274	0.0411865	0.0797663	0.0185498	0.0372944	79.1688	97.6927	3212.04	3221.34	1.9309	1.48608	5.86212	7.43682	0.208932	0.343627
Mean	0.284908	0.392066	3.98306	4.49372	1.00383	1.81112	0.154952	0.229737	0.105109	0.0853718	295.613	328.935	3670.58	3802.46	1.3388	1.18317	17.0069	19.6291	2.13136	2.21391
SEM	0.0472326	0.0520814	1.66316	1.73979	0.224663	0.369609	0.0326614	0.0385087	0.0448029	0.0155315	102.71	120.551	472.929	461.2	0.162333	0.175163	4.63163	5.41781	0.761169	0.803451
pVal (2AG vs Ctrl)*		0.012		0.074		0.002		0.008		0.662		0.162		0.193		0.472		0.021		0.376
*paired t-test (two-tailed)
