# Supplementary material for: Unbiased assessment of 2-arachidonoylglycerol in cardiovascular inflammation
Source: Sci Rep. 2025 Nov 21;15:41469. doi: 10.1038/s41598-025-28969-5 (PMC12645022; doi:10.1038/s41598-025-28969-5)
Supplement: Supplementary file 6 — Supplementary Information 6. [file 41598_2025_28969_MOESM6_ESM.xlsx]

## Sheet: CRFs concentrations in vivo
Supplementary Table 5 - In Vivo Cardiac remodelling factors
Additional information on Figure 3
non CAD
Coronary Artery (CA)	Galectin-3	IL-33	IL-33R	IP-10	LAP	Osteopontin	PTX3	TREM1		Sheath	Galectin-3	IL-33	IL-33R	IP-10	LAP	Osteopontin	PTX3	TREM1
	11855.8	48.65	820.47	60.33	19381.8	10882.3	1112.03	2428.99			7829.89	134.02	565.27	118.86	33234.3	3021	4480.24	5229.22
											8063.23	35.89	907.48	37.15	8908.5	6220.77	2984.62	1160.45
											10046.7	38.48	816.88	44.91	10910.3	4506.53	3008.14	1430.96
											17406.5	38.48	1028.98	78.08	12081	10366.4	6404.54	1494.73
											10304.8	40.97	1067.32	30.6	9663.5	5081.14	1946.82	1160.45
											11916	77.79	943.26	65.99	26008.1	10955.5	1357.57	4586.14
											9171.77	79.49	696.8	62.6	21321.5	5521.24	2758.14	3639.85
											8332.49	58.34	845.63	53.06	9290.37	5777.81	3328.25	2330.08
											7835.83	87.2	525.58	33.07	22139.7	947.25	1416.47	5213.29
											7661.09	124.84	436.03	38.7	26952.6	1380.6	3574.59	7554.34
Average	11855.8	48.65	820.47	60.33	19381.8	10882.3	1112.03	2428.99			9856.84	71.55	783.323	56.302	18051	5377.82	3125.94	3379.95
SEM	#DIV/0!	#DIV/0!	#DIV/0!	#DIV/0!	#DIV/0!	#DIV/0!	#DIV/0!	#DIV/0!			945.747	11.3812	69.0476	8.52353	2824.13	1048.26	476.497	699.493
stable CAD
Coronary Artery (CA)	Galectin-3	IL-33	IL-33R	IP-10	LAP	Osteopontin	PTX3	TREM1		Sheath	Galectin-3	IL-33	IL-33R	IP-10	LAP	Osteopontin	PTX3	TREM1
	11554.5	39.74	1154.64	118.23	7701.14	5457.27	2637.85	2667.1			9872.18	6.92	620.31	45.32	5249.87	1978.54	272.48	298.605
	12113.5	95.41	547.76	82.59	17590.9	5291.44	3491.66	6201.33			7970.94	28.26	674.09	48.27	5382.57	4383.07	3358.14	1430.96
	10416.4	79.49	1291.87	66.42	22941.5	7073.03	2292.43	3237.41			11399.1	57.02	2247.79	67.11	13035.6	12773	3855.95	1795.48
	6679.82	44.14	869.85	50.63	7273.92	4578.7	1300.13	2177.25			10117.4	31.27	527.43	30.96	6371.18	1750.55	800.94	1013.85
	25582.9	159.22	3299	137.99	21084.5	9613.46	10722.6	6825.44			11837	9.01	2797.84	34.13	5249.87	1767.21	726.16	1430.96
	9336.79	139.83	1807.56	72.11	24391.4	1619.3	1662.97	6230.39			9013.29	141.68	1136.83	83.44	13952.2	4510.5	2772.67	7828.62
	13218.7	57.02	2543.03	29.71	8908.5	15.134	2177.56	1795.48			8288.37	52.23	637.66	38.07	15123.9	1829.51	2439.37	2072.05
	13495.5	78.36	2546.86	123.68	16108.5	14106.8	5851.76	3237.41			8120.25	64.12	991.5	36.12	20121.4	4947.47	2652.31	2072.05
	11422.6	32.23	1295.43	55.65	5249.87	19334.8	2433.65	1088.25			6240.46	72.6	942.37	53.6	19876.6	3477.5	1046.76	3237.41
	11146.4	72.6	885.09	163.99	12563.5	8298.02	4608.21	4413.18			9749.38	50.46	1323.97	33.77	11420.3	3465.26	4692.33	1795.48
	13522.7	35.89	2338.83	86.66	11081.8	28488.4	4478.67	4055.3			7883.16	327.88	839.34	24.32	15408.8	5901.75	6543.4	2254.37
	15953.4	63.49	1053.06	76.98	19131.8	4546.48	8116.56	1852.51			9948.65	58.01	644.96	48.27	24061.1	14353.5	4590.78	1618.42
	8321.49	56.68	411.51	179.41	20364.5	4770.88	3796.32	2453.37			6965.51	86.66	782.67	42.61	28488.7	1051.66	1069.87	3561.44
	12050.5	127.69	505.18	175.6	26114	5420.74	6402.83	4482.81			7048.15	52.58	672.27	16.14	9663.5	5947.32	2118.24	2098.62
	20238.1	66.6	1381.1	99.59	13952.2	2082.29	4234.3	3944.46			13280.6	62.22	1579.93	89.11	11753.3	10949.8	8310.64	2045.3
	10064.4	140.06	707.68	111.27	37307.8	6629.45	2994.91	5921.67			12729.3	41.77	1347.17	68.62	15690.8	4936.5	2255.49	1230.65
	7562.43	39.74	3890.1	23.86	8908.5	7411.39	2659.54	2667.1			7321.07	62.86	944.16	31.27	22485.3	7732.55	3052.31	1365.76
	24423	28.65	5703.82	566.36	14260.8	18037.3	5742.28	871.26			8727.81	117.17	523.73	46.8	34160.1	1543.94	2934.73	6880.72
	8185.66	29.86	216.02	29.35	6561.33	5048.01	2574.16	2065.88			9582.98	38.48	1161.77	59.45	11081.8	9618.25	7439	3025.28
	18169.5	23.34	777.78	463.69	9356.36	5800.17	2954.2	1463.16			9997.8	32.23	1158.21	33.07	8115.01	3900.69	1876.93	1013.85
	16196.6	43.85	515.48	113.2	9356.36	11714.5	2048.86	1760.47			11469.3	196.01	994.18	55.25	52840.4	2223.08	4933.75	11294.1
	19055.5	40.8	1522.26	120.01	6880.57	9803.02	4709.99	2019.83			8232.8	109.34	465.1	32.76	23504.9	904.68	1226.43	7140.37
	23137.9	36.16	1032.94	484.24	9657.05	27985.3	4750.39	2123.01			8591.42	40.97	247.21	27.42	5249.87	2862.22	2623.41	1963.91
											6438.38	83.38	619.4	17.02	19876.6	3403.18	2396.47	3360.98
											11233.9	41.77	613.91	53.87	14250.2	1990.94	6208.72	1963.91
											10055.6	80.89	510.75	258.15	23054.8	11941.3	4744.87	3944.46
											9432.33	47.92	458.55	142.05	15123.9	12068.5	6788.69	1557.19
											9776.82	50.1	1131.48	66.16	11081.8	3187.7	5458.86	1852.51
											6092.2	81.72	340.95	28.06	18626.2	1677.29	2350.8	4938.14
											10020.1	104.86	255.14	33.27	33047.6	3031.77	2214.37	4888.71
											7994.14	36.33	9749.28	22.82	16791.5	14098.9	3874.32	2177.25
											16649	31.05	5553.74	498.81	14950.6	15652.5	5611.13	1213.49
											17408.2	35.78	296.25	61.58	4927.46	39351.3	11229.2	1320.45
											8009.9	56.58	1215.39	42.67	11135.3	2430.16	4043.79	3140.32
											6565.59	17.37	178.56	26.7	3571.42	4831.68	1849.04	564.84
											20419.8	25.4	841.3	278.7	7668.62	6416.99	2470.37	1638.66
											12210.6	13.215	322.04	33.62	5259.49	2331.01	1501.46	763.24
											8060.44	40.03	418.61	38.66	8901.91	3662.4	4376.06	2100.21
											12444.1	46.69	392.4	51.86	12290.3	6800.93	3196.57	2111.62
											6922.09	91.26	340.36	44.78	23674	2563.69	2877.2	4903.12
											7993	56.58	229.91	28.21	7824.58	2267.97	4753.76	3461.85
											12543	71.64	2069.15	167.37	16310.7	12752.5	4811.11	3282.01
Average	13993.4	66.5587	1578.12	149.183	14641.2	9266.34	4027.91	3198		Average	9872.76	65.5313	1161.85	70.0057	15396.5	6268.32	3627.35	2801.22
SEM	1139.64	8.35038	273.043	30.9267	1660.3	1589.99	465.02	366.369		SEM	469.246	8.50598	252.763	13.5244	1489.89	1035.96	348.364	337.931
NSTEMI
Coronary Artery (CA)	Galectin-3	IL-33	IL-33R	IP-10	LAP	Osteopontin	PTX3	TREM1		Sheath	Galectin-3	IL-33	IL-33R	IP-10	LAP	Osteopontin	PTX3	TREM1
	13841.6	60.3	888.67	97.65	12879.3	6888.35	3093.62	2620.44			8409.02	32.23	436.03	31.43	8115.01	4186.88	2814.89	1708.13
	17011.6	44.91	924.48	201.99	13650.5	11753.7	2211.53	2018.37			8398.14	22.66	492.16	64.95	5249.87	6246.34	1647.75	298.605
	24350.6	61.59	174.55	139.16	16926.2	5272.57	3406.05	2018.37			17586.6	32.23	2038.97	49.14	13952.2	13095.6	6582.97	2620.44
	15207.5	63.17	1536.83	240.51	14250.2	9695.25	3322.28	3111.11			11344.3	49.74	147.61	60.68	15690.8	4956.26	3016.97	1013.85
	23586	47.25	1485.18	245.16	11280.9	4843.92	7386.41	2134.38			13478.6	35	327.45	72.45	10028.6	1910.87	4481.82	2018.37
	9809.1	82.91	2656.86	393.66	11715.6	19823.2	7403.11	4357.41			20227.1	49.02	2411.57	362.63	18753.3	30416.7	5184.25	2501.73
	21027.5	39.26	2153.21	279.96	8596.58	11355.8	5192.46	2213.48			11382.5	51	401.12	65.04	11280.9	2267.97	9770.56	1564.21
	20369	65.97	1183.8	155.19	6400.81	7776.48	3663.68	2934.86			14832.6	52.31	2331.52	110.2	12003.7	15652.5	6251.9	2168.38
	10831.3	46.12	698.28	188.76	7980	20785.4	6375.4	2380.25			4941.26	27.85	3738.96	192.48	8289.3	18020.9	2733.38	2019.83
											8135.76	34.21	494.82	33.05	8519.95	4038.2	3254.54	1867.89
											9630.82	46.88	1888.13	46.02	13212.7	8332.14	15109.9	2291.75
											19547	13.79	1221.47	110.53	5092.45	8596.53	2389.61	581.415
											7520.52	44.23	303.76	33.81	6880.57	9019.08	4890.63	2065.88
											5389.93	34.21	400.03	39.9	11135.3	10083.1	7112.97	1796.49
Average	17337.1	56.8311	1300.21	215.782	11520	10910.5	4672.73	2643.19			11487.4	37.5257	1188.11	90.8793	10586	9773.08	5374.43	1751.21
SEM	1775.24	4.55807	253.087	29.2622	1120.81	1950.52	656.016	251.014			1332.59	3.12412	295.597	23.9058	1053.86	2045.89	957.33	183.109

## Sheet: Stats
Supplementary Table 5 - In Vivo Cardiac remodelling factors
Additional information on Figure 3c
			IP10	Pentraxin#	Galectin-3	Osteopontin	IL-33#	IL-33R#	LAP#	TREM1#
	Comparison*	NSTEMI_CA vs CAD_Sheath	<0,001	n.s.	0.019	0.054	n.s.	n.s.	n.s.	n.s.
		NSTEMI_CA vs nonCAD_Sheath	0.007	n.s.	0.001	0.338	n.s.	n.s.	n.s.	n.s.
		NSTEMI_CA vs NSTEMI_Sheath	0.04	n.s.	0.112	1	n.s.	n.s.	n.s.	n.s.
		NSTEMI_CA vs CAD_CA	0.64	n.s.	1	1	n.s.	n.s.	n.s.	n.s.
		CAD_CA vs CAD_Sheath	0.002	n.s.	0.01	0.27	n.s.	n.s.	n.s.	n.s.
		CAD_CA vs nonCAD_Sheath	0.299	n.s.	0.197	1	n.s.	n.s.	n.s.	n.s.
		CAD_CA vs NSTEMI_Sheath	1	n.s.	1	1	n.s.	n.s.	n.s.	n.s.
		NSTEMI_Sheath vs CAD_Sheath	1	n.s.	1	0.325	n.s.	n.s.	n.s.	n.s.
		NSTEMI_Sheath vs nonCAD_Sheath	1	n.s.	1	1	n.s.	n.s.	n.s.	n.s.
		nonCAD_Sheath vs CAD_Sheath	1	n.s.	1	1	n.s.	n.s.	n.s.	n.s.
	*Kruskal-Wallis One Way Analysis of Variance on Ranks (Dunn's Method)
	#The differences in the median values among the treatment groups are not great enough to exclude the possibility that the difference is due to random sampling variability. There is not a statistical signficant difference (n.s).
